# Supplementary material for: Polyfluorinated crosslinker-based solid polymer electrolytes for long-cycling 4.5 V lithium metal batteries
Source: Nat Commun. 2023 Apr 21;14:2301. doi: 10.1038/s41467-023-37997-6 (PMC10121557; doi:10.1038/s41467-023-37997-6)
Supplement: Supplementary file 5 — Source Data [file 41467_2023_37997_MOESM5_ESM.xlsx]

## Sheet: Figure 1a
Figure 1a

## Sheet: Figure 1b
Figure 1b
IL-OFHDODA-VEC		P(IL-OFHDODA-VEC)
Wavenumber (cm-1)	Transmittance (a.u.)	Wavenumber (cm-1)	Transmittance (a.u.)
1450.21	-0.1241	1450.21	-0.36859
1450.69	-0.1244	1450.69	-0.36886
1451.17	-0.1246	1451.17	-0.36914
1451.65	-0.1249	1451.65	-0.36941
1452.13	-0.1252	1452.13	-0.36968
1452.62	-0.1255	1452.62	-0.36995
1453.1	-0.1258	1453.1	-0.37022
1453.58	-0.126	1453.58	-0.37049
1454.06	-0.1263	1454.06	-0.37076
1454.55	-0.1265	1454.55	-0.37103
1455.03	-0.1267	1455.03	-0.3713
1455.51	-0.1271	1455.51	-0.37162
1455.99	-0.1275	1455.99	-0.37195
1456.47	-0.1279	1456.47	-0.37238
1456.96	-0.1286	1456.96	-0.37286
1457.44	-0.1294	1457.44	-0.37346
1457.92	-0.1304	1457.92	-0.374
1458.4	-0.1313	1458.4	-0.37449
1458.88	-0.1321	1458.88	-0.37492
1459.37	-0.1327	1459.37	-0.37524
1459.85	-0.1331	1459.85	-0.37557
1460.33	-0.1335	1460.33	-0.37584
1460.81	-0.1337	1460.81	-0.37611
1461.3	-0.134	1461.3	-0.37638
1461.78	-0.1342	1461.78	-0.37665
1462.26	-0.1344	1462.26	-0.37686
1462.74	-0.1346	1462.74	-0.37708
1463.22	-0.1348	1463.22	-0.37724
1463.71	-0.1348	1463.71	-0.3773
1464.19	-0.1347	1464.19	-0.37719
1464.67	-0.1343	1464.67	-0.37697
1465.15	-0.1338	1465.15	-0.37665
1465.63	-0.1333	1465.63	-0.37632
1466.12	-0.1327	1466.12	-0.37595
1466.6	-0.132	1466.6	-0.37557
1467.08	-0.1314	1467.08	-0.37519
1467.56	-0.1309	1467.56	-0.37486
1468.05	-0.1303	1468.05	-0.37454
1468.53	-0.1298	1468.53	-0.37427
1469.01	-0.1294	1469.01	-0.374
1469.49	-0.129	1469.49	-0.37378
1469.97	-0.1287	1469.97	-0.37362
1470.46	-0.1284	1470.46	-0.37346
1470.94	-0.1281	1470.94	-0.37335
1471.42	-0.1279	1471.42	-0.37319
1471.9	-0.1277	1471.9	-0.37314
1472.38	-0.1277	1472.38	-0.37308
1472.87	-0.1279	1472.87	-0.37308
1473.35	-0.1285	1473.35	-0.37319
1473.83	-0.1291	1473.83	-0.37335
1474.31	-0.1298	1474.31	-0.37351
1474.8	-0.1305	1474.8	-0.37368
1475.28	-0.1312	1475.28	-0.37384
1475.76	-0.1317	1475.76	-0.37395
1476.24	-0.1322	1476.24	-0.37405
1476.72	-0.1325	1476.72	-0.37411
1477.21	-0.1326	1477.21	-0.37405
1477.69	-0.1326	1477.69	-0.37395
1478.17	-0.1324	1478.17	-0.37378
1478.65	-0.1321	1478.65	-0.37351
1479.13	-0.1317	1479.13	-0.37314
1479.62	-0.1312	1479.62	-0.3727
1480.1	-0.1307	1480.1	-0.37222
1480.58	-0.1302	1480.58	-0.37162
1481.06	-0.1296	1481.06	-0.37097
1481.55	-0.1289	1481.55	-0.37027
1482.03	-0.1283	1482.03	-0.36962
1482.51	-0.1275	1482.51	-0.36892
1482.99	-0.1268	1482.99	-0.36827
1483.47	-0.126	1483.47	-0.36768
1483.95	-0.1252	1483.95	-0.36708
1484.44	-0.1244	1484.44	-0.36654
1484.92	-0.1235	1484.92	-0.366
1485.4	-0.1225	1485.4	-0.36551
1485.88	-0.1214	1485.88	-0.36497
1486.37	-0.1203	1486.37	-0.36449
1486.85	-0.1191	1486.85	-0.36395
1487.33	-0.1179	1487.33	-0.36346
1487.81	-0.1166	1487.81	-0.36297
1488.29	-0.1155	1488.29	-0.36249
1488.78	-0.1144	1488.78	-0.362
1489.26	-0.1134	1489.26	-0.36157
1489.74	-0.1127	1489.74	-0.36114
1490.22	-0.1121	1490.22	-0.3607
1490.7	-0.1116	1490.7	-0.36032
1491.19	-0.1111	1491.19	-0.36005
1491.67	-0.1107	1491.67	-0.35973
1492.15	-0.1102	1492.15	-0.35951
1492.63	-0.1097	1492.63	-0.3593
1493.12	-0.1093	1493.12	-0.35914
1493.6	-0.1089	1493.6	-0.35897
1494.08	-0.1085	1494.08	-0.35876
1494.56	-0.1082	1494.56	-0.35859
1495.04	-0.1078	1495.04	-0.35843
1495.53	-0.1075	1495.53	-0.35822
1496.01	-0.1071	1496.01	-0.358
1496.49	-0.1067	1496.49	-0.35778
1496.97	-0.1064	1496.97	-0.35762
1497.45	-0.1062	1497.45	-0.35746
1497.94	-0.106	1497.94	-0.3573
1498.42	-0.1059	1498.42	-0.35714
1498.9	-0.1058	1498.9	-0.35703
1499.38	-0.1057	1499.38	-0.35686
1499.87	-0.1056	1499.87	-0.35676
1500.35	-0.1055	1500.35	-0.35665
1500.83	-0.1053	1500.83	-0.35654
1501.31	-0.1051	1501.31	-0.35643
1501.79	-0.1049	1501.79	-0.35638
1502.28	-0.1047	1502.28	-0.35627
1502.76	-0.1045	1502.76	-0.35622
1503.24	-0.1043	1503.24	-0.35611
1503.72	-0.1042	1503.72	-0.35611
1504.2	-0.1042	1504.2	-0.35611
1504.69	-0.1044	1504.69	-0.35611
1505.17	-0.1047	1505.17	-0.35622
1505.65	-0.1049	1505.65	-0.35622
1506.13	-0.1049	1506.13	-0.35622
1506.62	-0.1045	1506.62	-0.35605
1507.1	-0.1042	1507.1	-0.35595
1507.58	-0.1041	1507.58	-0.35584
1508.06	-0.1042	1508.06	-0.35584
1508.54	-0.1042	1508.54	-0.35584
1509.03	-0.1041	1509.03	-0.35584
1509.51	-0.1039	1509.51	-0.35578
1509.99	-0.1038	1509.99	-0.35573
1510.47	-0.1037	1510.47	-0.35568
1510.95	-0.1036	1510.95	-0.35562
1511.44	-0.1037	1511.44	-0.35562
1511.92	-0.1037	1511.92	-0.35557
1512.4	-0.1038	1512.4	-0.35557
1512.88	-0.1038	1512.88	-0.35551
1513.36	-0.1039	1513.36	-0.35551
1513.85	-0.1039	1513.85	-0.35551
1514.33	-0.1039	1514.33	-0.35546
1514.81	-0.1039	1514.81	-0.35546
1515.29	-0.1038	1515.29	-0.35546
1515.78	-0.1037	1515.78	-0.35546
1516.26	-0.1036	1516.26	-0.35546
1516.74	-0.1035	1516.74	-0.35541
1517.22	-0.1033	1517.22	-0.35541
1517.7	-0.1032	1517.7	-0.35535
1518.18	-0.103	1518.18	-0.35535
1518.67	-0.1028	1518.67	-0.3553
1519.15	-0.1025	1519.15	-0.35524
1519.63	-0.1022	1519.63	-0.35519
1520.11	-0.1019	1520.11	-0.35519
1520.6	-0.1015	1520.6	-0.35514
1521.08	-0.1011	1521.08	-0.35508
1521.56	-0.1008	1521.56	-0.35503
1522.04	-0.1008	1522.04	-0.35497
1522.52	-0.1009	1522.52	-0.35492
1523.01	-0.1011	1523.01	-0.35492
1523.49	-0.1012	1523.49	-0.35492
1523.97	-0.1013	1523.97	-0.35492
1524.45	-0.1014	1524.45	-0.35486
1524.93	-0.1015	1524.93	-0.35486
1525.42	-0.1016	1525.42	-0.35486
1525.9	-0.1016	1525.9	-0.35486
1526.38	-0.1017	1526.38	-0.35486
1526.86	-0.1018	1526.86	-0.35486
1527.35	-0.1019	1527.35	-0.35486
1527.83	-0.1019	1527.83	-0.35486
1528.31	-0.1019	1528.31	-0.35486
1528.79	-0.1019	1528.79	-0.35486
1529.27	-0.1019	1529.27	-0.35481
1529.76	-0.1018	1529.76	-0.35481
1530.24	-0.1018	1530.24	-0.35481
1530.72	-0.1017	1530.72	-0.35481
1531.2	-0.1017	1531.2	-0.35481
1531.68	-0.1016	1531.68	-0.35481
1532.17	-0.1016	1532.17	-0.35486
1532.65	-0.1016	1532.65	-0.35486
1533.13	-0.1016	1533.13	-0.35486
1533.61	-0.1016	1533.61	-0.35486
1534.1	-0.1016	1534.1	-0.35481
1534.58	-0.1016	1534.58	-0.35481
1535.06	-0.1014	1535.06	-0.35476
1535.54	-0.1013	1535.54	-0.3547
1536.02	-0.1011	1536.02	-0.35465
1536.51	-0.1009	1536.51	-0.35459
1536.99	-0.1008	1536.99	-0.35459
1537.47	-0.1008	1537.47	-0.35459
1537.95	-0.1009	1537.95	-0.35459
1538.43	-0.1009	1538.43	-0.35465
1538.92	-0.1006	1538.92	-0.35465
1539.4	-0.1001	1539.4	-0.35459
1539.88	-0.0993	1539.88	-0.35449
1540.36	-0.0987	1540.36	-0.35443
1540.85	-0.0986	1540.85	-0.35443
1541.33	-0.0987	1541.33	-0.35443
1541.81	-0.099	1541.81	-0.35449
1542.29	-0.0993	1542.29	-0.35449
1542.77	-0.0996	1542.77	-0.35454
1543.26	-0.1	1543.26	-0.35454
1543.74	-0.1004	1543.74	-0.35459
1544.22	-0.1008	1544.22	-0.35459
1544.7	-0.1013	1544.7	-0.35465
1545.18	-0.1017	1545.18	-0.35465
1545.67	-0.1019	1545.67	-0.35465
1546.15	-0.102	1546.15	-0.35465
1546.63	-0.102	1546.63	-0.35465
1547.11	-0.1019	1547.11	-0.35459
1547.59	-0.1019	1547.59	-0.35459
1548.08	-0.1019	1548.08	-0.35459
1548.56	-0.102	1548.56	-0.35459
1549.04	-0.102	1549.04	-0.35459
1549.52	-0.1021	1549.52	-0.35459
1550.01	-0.1021	1550.01	-0.35459
1550.49	-0.102	1550.49	-0.35459
1550.97	-0.1019	1550.97	-0.35454
1551.45	-0.1017	1551.45	-0.35449
1551.93	-0.1014	1551.93	-0.35449
1552.42	-0.1012	1552.42	-0.35443
1552.9	-0.101	1552.9	-0.35443
1553.38	-0.1009	1553.38	-0.35443
1553.86	-0.1008	1553.86	-0.35438
1554.34	-0.1007	1554.34	-0.35438
1554.83	-0.1006	1554.83	-0.35438
1555.31	-0.1006	1555.31	-0.35438
1555.79	-0.1006	1555.79	-0.35438
1556.27	-0.1007	1556.27	-0.35438
1556.76	-0.1009	1556.76	-0.35443
1557.24	-0.1012	1557.24	-0.35454
1557.72	-0.1013	1557.72	-0.35465
1558.2	-0.1013	1558.2	-0.35476
1558.68	-0.1012	1558.68	-0.35481
1559.16	-0.1017	1559.16	-0.35492
1559.65	-0.1025	1559.65	-0.35497
1560.13	-0.103	1560.13	-0.35497
1560.61	-0.1029	1560.61	-0.35486
1561.09	-0.1027	1561.09	-0.35476
1561.58	-0.1024	1561.58	-0.35465
1562.06	-0.1021	1562.06	-0.35459
1562.54	-0.102	1562.54	-0.35454
1563.02	-0.1019	1563.02	-0.35454
1563.5	-0.1018	1563.5	-0.35454
1563.99	-0.1019	1563.99	-0.35454
1564.47	-0.1019	1564.47	-0.35454
1564.95	-0.1019	1564.95	-0.35459
1565.43	-0.1019	1565.43	-0.35459
1565.91	-0.1018	1565.91	-0.35454
1566.4	-0.1018	1566.4	-0.35454
1566.88	-0.1017	1566.88	-0.35454
1567.36	-0.1017	1567.36	-0.35454
1567.84	-0.1017	1567.84	-0.35454
1568.33	-0.1017	1568.33	-0.35454
1568.81	-0.1017	1568.81	-0.35454
1569.29	-0.1016	1569.29	-0.35459
1569.77	-0.1016	1569.77	-0.35459
1570.25	-0.1016	1570.25	-0.35459
1570.74	-0.1015	1570.74	-0.35454
1571.22	-0.1014	1571.22	-0.35454
1571.7	-0.1013	1571.7	-0.35449
1572.18	-0.1011	1572.18	-0.35443
1572.66	-0.1009	1572.66	-0.35438
1573.15	-0.1007	1573.15	-0.35432
1573.63	-0.1005	1573.63	-0.35432
1574.11	-0.1003	1574.11	-0.35427
1574.59	-0.1002	1574.59	-0.35427
1575.08	-0.1001	1575.08	-0.35422
1575.56	-0.1	1575.56	-0.35422
1576.04	-0.1	1576.04	-0.35422
1576.52	-0.1001	1576.52	-0.35422
1577	-0.1003	1577	-0.35422
1577.49	-0.1006	1577.49	-0.35422
1577.97	-0.1007	1577.97	-0.35422
1578.45	-0.1008	1578.45	-0.35422
1578.93	-0.1009	1578.93	-0.35422
1579.41	-0.1009	1579.41	-0.35416
1579.9	-0.1009	1579.9	-0.35416
1580.38	-0.1009	1580.38	-0.35416
1580.86	-0.1009	1580.86	-0.35411
1581.34	-0.101	1581.34	-0.35411
1581.83	-0.101	1581.83	-0.35411
1582.31	-0.101	1582.31	-0.35411
1582.79	-0.101	1582.79	-0.35411
1583.27	-0.1011	1583.27	-0.35411
1583.75	-0.1011	1583.75	-0.35411
1584.23	-0.1012	1584.23	-0.35411
1584.72	-0.1013	1584.72	-0.35411
1585.2	-0.1013	1585.2	-0.35411
1585.68	-0.1014	1585.68	-0.35411
1586.16	-0.1014	1586.16	-0.35416
1586.65	-0.1014	1586.65	-0.35416
1587.13	-0.1014	1587.13	-0.35416
1587.61	-0.1014	1587.61	-0.35422
1588.09	-0.1014	1588.09	-0.35422
1588.57	-0.1014	1588.57	-0.35422
1589.06	-0.1014	1589.06	-0.35427
1589.54	-0.1014	1589.54	-0.35427
1590.02	-0.1014	1590.02	-0.35427
1590.5	-0.1014	1590.5	-0.35427
1590.98	-0.1014	1590.98	-0.35427
1591.47	-0.1015	1591.47	-0.35427
1591.95	-0.1015	1591.95	-0.35427
1592.43	-0.1016	1592.43	-0.35432
1592.91	-0.1017	1592.91	-0.35432
1593.4	-0.1017	1593.4	-0.35432
1593.88	-0.1018	1593.88	-0.35432
1594.36	-0.1018	1594.36	-0.35432
1594.84	-0.1019	1594.84	-0.35432
1595.32	-0.102	1595.32	-0.35432
1595.81	-0.1021	1595.81	-0.35438
1596.29	-0.1022	1596.29	-0.35438
1596.77	-0.1023	1596.77	-0.35443
1597.25	-0.1024	1597.25	-0.35443
1597.73	-0.1024	1597.73	-0.35449
1598.22	-0.1025	1598.22	-0.35454
1598.7	-0.1026	1598.7	-0.35459
1599.18	-0.1027	1599.18	-0.35459
1599.66	-0.1027	1599.66	-0.35465
1600.14	-0.1028	1600.14	-0.3547
1600.63	-0.1029	1600.63	-0.35481
1601.11	-0.103	1601.11	-0.35486
1601.59	-0.1031	1601.59	-0.35492
1602.07	-0.1032	1602.07	-0.35503
1602.56	-0.1033	1602.56	-0.35514
1603.04	-0.1034	1603.04	-0.35524
1603.52	-0.1036	1603.52	-0.35535
1604	-0.1037	1604	-0.35551
1604.48	-0.1038	1604.48	-0.35562
1604.97	-0.1039	1604.97	-0.35578
1605.45	-0.104	1605.45	-0.35595
1605.93	-0.1042	1605.93	-0.35611
1606.41	-0.1043	1606.41	-0.35632
1606.89	-0.1046	1606.89	-0.35654
1607.38	-0.1048	1607.38	-0.35676
1607.86	-0.1051	1607.86	-0.35697
1608.34	-0.1055	1608.34	-0.35719
1608.82	-0.1058	1608.82	-0.35735
1609.31	-0.1062	1609.31	-0.35751
1609.79	-0.1066	1609.79	-0.35751
1610.27	-0.107	1610.27	-0.35751
1610.75	-0.1075	1610.75	-0.35751
1611.23	-0.1079	1611.23	-0.35751
1611.72	-0.1084	1611.72	-0.35751
1612.2	-0.1088	1612.2	-0.35751
1612.68	-0.1092	1612.68	-0.35751
1613.16	-0.1096	1613.16	-0.35735
1613.64	-0.11	1613.64	-0.35719
1614.13	-0.1104	1614.13	-0.35703
1614.61	-0.1109	1614.61	-0.35686
1615.09	-0.1114	1615.09	-0.3567
1615.57	-0.1121	1615.57	-0.35654
1616.06	-0.1128	1616.06	-0.35638
1616.54	-0.1137	1616.54	-0.35622
1617.02	-0.1145	1617.02	-0.35605
1617.5	-0.1153	1617.5	-0.356
1617.98	-0.1158	1617.98	-0.35589
1618.47	-0.1161	1618.47	-0.35589
1618.95	-0.1162	1618.95	-0.35584
1619.43	-0.1162	1619.43	-0.35584
1619.91	-0.1161	1619.91	-0.35578
1620.39	-0.1159	1620.39	-0.35578
1620.88	-0.1158	1620.88	-0.35578
1621.36	-0.1156	1621.36	-0.35584
1621.84	-0.1155	1621.84	-0.35584
1622.32	-0.1153	1622.32	-0.35589
1622.81	-0.1151	1622.81	-0.35595
1623.29	-0.1149	1623.29	-0.356
1623.77	-0.1147	1623.77	-0.356
1624.25	-0.1146	1624.25	-0.35605
1624.73	-0.1145	1624.73	-0.35605
1625.21	-0.1144	1625.21	-0.35605
1625.7	-0.1145	1625.7	-0.35611
1626.18	-0.1145	1626.18	-0.35611
1626.66	-0.1147	1626.66	-0.35616
1627.14	-0.1149	1627.14	-0.35622
1627.63	-0.1151	1627.63	-0.35632
1628.11	-0.1155	1628.11	-0.35638
1628.59	-0.1158	1628.59	-0.35643
1629.07	-0.1163	1629.07	-0.35643
1629.55	-0.1168	1629.55	-0.35649
1630.04	-0.1174	1630.04	-0.35649
1630.52	-0.118	1630.52	-0.35654
1631	-0.1188	1631	-0.35654
1631.48	-0.1197	1631.48	-0.35654
1631.96	-0.1206	1631.96	-0.35659
1632.45	-0.1215	1632.45	-0.35659
1632.93	-0.1225	1632.93	-0.35665
1633.41	-0.1236	1633.41	-0.35676
1633.89	-0.1247	1633.89	-0.35681
1634.38	-0.1258	1634.38	-0.35692
1634.86	-0.1267	1634.86	-0.35703
1635.34	-0.1273	1635.34	-0.35708
1635.82	-0.1276	1635.82	-0.35714
1636.3	-0.1275	1636.3	-0.35714
1636.79	-0.1272	1636.79	-0.35714
1637.27	-0.1267	1637.27	-0.35714
1637.75	-0.126	1637.75	-0.35714
1638.23	-0.1252	1638.23	-0.35708
1638.71	-0.1243	1638.71	-0.35708
1639.2	-0.1233	1639.2	-0.35708
1639.68	-0.1223	1639.68	-0.35708
1640.16	-0.1211	1640.16	-0.35708
1640.64	-0.12	1640.64	-0.35708
1641.12	-0.1188	1641.12	-0.35708
1641.61	-0.1177	1641.61	-0.35708
1642.09	-0.1166	1642.09	-0.35714
1642.57	-0.1156	1642.57	-0.35714
1643.05	-0.1147	1643.05	-0.35714
1643.54	-0.1139	1643.54	-0.35719
1644.02	-0.1132	1644.02	-0.35719
1644.5	-0.1126	1644.5	-0.35724
1644.98	-0.1121	1644.98	-0.35724
1645.46	-0.1115	1645.46	-0.3573
1645.95	-0.1107	1645.95	-0.3573
1646.43	-0.1099	1646.43	-0.3573
1646.91	-0.1092	1646.91	-0.35724
1647.39	-0.1087	1647.39	-0.35719
1647.88	-0.1085	1647.88	-0.35708
1648.36	-0.1083	1648.36	-0.35703
1648.84	-0.1081	1648.84	-0.35692
1649.32	-0.1077	1649.32	-0.35681
1649.8	-0.1073	1649.8	-0.3567
1650.29	-0.1069	1650.29	-0.35659
1650.77	-0.1066	1650.77	-0.35654
1651.25	-0.1066	1651.25	-0.35654
1651.73	-0.1069	1651.73	-0.35654
1652.21	-0.1073	1652.21	-0.35659
1652.7	-0.1078	1652.7	-0.35659
1653.18	-0.1082	1653.18	-0.35654
1653.66	-0.1083	1653.66	-0.35649
1654.14	-0.1081	1654.14	-0.35638
1654.62	-0.1077	1654.62	-0.35627
1655.11	-0.1072	1655.11	-0.35616
1655.59	-0.1067	1655.59	-0.35605
1656.07	-0.1063	1656.07	-0.35595
1656.55	-0.106	1656.55	-0.35589
1657.04	-0.1057	1657.04	-0.35584
1657.52	-0.1054	1657.52	-0.35578
1658	-0.1052	1658	-0.35573
1658.48	-0.105	1658.48	-0.35568
1658.96	-0.1049	1658.96	-0.35562
1659.45	-0.1047	1659.45	-0.35562
1659.93	-0.1045	1659.93	-0.35557
1660.41	-0.1044	1660.41	-0.35557
1660.89	-0.1043	1660.89	-0.35557
1661.37	-0.1042	1661.37	-0.35551
1661.86	-0.1042	1661.86	-0.35551
1662.34	-0.1042	1662.34	-0.35551
1662.82	-0.1042	1662.82	-0.35551
1663.3	-0.1043	1663.3	-0.35551
1663.79	-0.1043	1663.79	-0.35546
1664.27	-0.1042	1664.27	-0.35546
1664.75	-0.1041	1664.75	-0.35541
1665.23	-0.1039	1665.23	-0.35541
1665.71	-0.1037	1665.71	-0.35535
1666.19	-0.1035	1666.19	-0.35535
1666.68	-0.1033	1666.68	-0.35535
1667.16	-0.1032	1667.16	-0.35535
1667.64	-0.1032	1667.64	-0.35541
1668.12	-0.1032	1668.12	-0.35541
1668.61	-0.1033	1668.61	-0.35546
1669.09	-0.1035	1669.09	-0.35546
1669.57	-0.1036	1669.57	-0.35546
1670.05	-0.1037	1670.05	-0.35551
1670.53	-0.1038	1670.53	-0.35551
1671.02	-0.1039	1671.02	-0.35551
1671.5	-0.1039	1671.5	-0.35551
1671.98	-0.1039	1671.98	-0.35551
1672.46	-0.1039	1672.46	-0.35551
1672.94	-0.1039	1672.94	-0.35551
1673.43	-0.104	1673.43	-0.35551
1673.91	-0.1041	1673.91	-0.35557
1674.39	-0.1043	1674.39	-0.35562
1674.87	-0.1046	1674.87	-0.35568
1675.36	-0.1049	1675.36	-0.35573
1675.84	-0.1051	1675.84	-0.35578
1676.32	-0.1052	1676.32	-0.35578
1676.8	-0.1051	1676.8	-0.35578
1677.28	-0.105	1677.28	-0.35578
1677.77	-0.1049	1677.77	-0.35573
1678.25	-0.1048	1678.25	-0.35573
1678.73	-0.1048	1678.73	-0.35573
1679.21	-0.1048	1679.21	-0.35573
1679.69	-0.1049	1679.69	-0.35573
1680.18	-0.105	1680.18	-0.35578
1680.66	-0.105	1680.66	-0.35578
1681.14	-0.105	1681.14	-0.35584
1681.62	-0.1049	1681.62	-0.35589
1682.11	-0.1049	1682.11	-0.35595
1682.59	-0.1049	1682.59	-0.356
1683.07	-0.1049	1683.07	-0.35611
1683.55	-0.1051	1683.55	-0.35622
1684.03	-0.1055	1684.03	-0.35638
1684.52	-0.1061	1684.52	-0.35649
1685	-0.1065	1685	-0.35659
1685.48	-0.1067	1685.48	-0.35665
1685.96	-0.1068	1685.96	-0.35665
1686.44	-0.1067	1686.44	-0.35665
1686.93	-0.1068	1686.93	-0.35665
1687.41	-0.1069	1687.41	-0.3567
1687.89	-0.107	1687.89	-0.35676
1688.37	-0.1072	1688.37	-0.35686
1688.86	-0.1074	1688.86	-0.35697
1689.34	-0.1076	1689.34	-0.35703
1689.82	-0.1079	1689.82	-0.35714
1690.3	-0.1082	1690.3	-0.35724
1690.78	-0.1085	1690.78	-0.3573
1691.27	-0.1088	1691.27	-0.35741
1691.75	-0.1091	1691.75	-0.35746
1692.23	-0.1093	1692.23	-0.35751
1692.71	-0.1093	1692.71	-0.35757
1693.19	-0.1093	1693.19	-0.35762
1693.68	-0.1093	1693.68	-0.35768
1694.16	-0.1094	1694.16	-0.35773
1694.64	-0.1096	1694.64	-0.35784
1695.12	-0.1098	1695.12	-0.35795
1695.6	-0.1099	1695.6	-0.35805
1696.09	-0.11	1696.09	-0.35816
1696.57	-0.11	1696.57	-0.35822
1697.05	-0.11	1697.05	-0.35822
1697.53	-0.11	1697.53	-0.35827
1698.02	-0.1103	1698.02	-0.35827
1698.5	-0.111	1698.5	-0.35838
1698.98	-0.1121	1698.98	-0.35854
1699.46	-0.1137	1699.46	-0.35876
1699.94	-0.1156	1699.94	-0.35897
1700.43	-0.1174	1700.43	-0.35914
1700.91	-0.1186	1700.91	-0.35919
1701.39	-0.1192	1701.39	-0.35919
1701.87	-0.1195	1701.87	-0.35914
1702.35	-0.1196	1702.35	-0.35908
1702.84	-0.1199	1702.84	-0.35903
1703.32	-0.1202	1703.32	-0.35903
1703.8	-0.1207	1703.8	-0.35903
1704.28	-0.1214	1704.28	-0.35903
1704.77	-0.1223	1704.77	-0.35908
1705.25	-0.1234	1705.25	-0.35908
1705.73	-0.1247	1705.73	-0.35914
1706.21	-0.1261	1706.21	-0.35919
1706.69	-0.1276	1706.69	-0.35924
1707.17	-0.129	1707.17	-0.3593
1707.66	-0.1303	1707.66	-0.35935
1708.14	-0.1315	1708.14	-0.35935
1708.62	-0.1327	1708.62	-0.35941
1709.1	-0.134	1709.1	-0.35941
1709.59	-0.1354	1709.59	-0.35946
1710.07	-0.137	1710.07	-0.35951
1710.55	-0.1386	1710.55	-0.35962
1711.03	-0.1403	1711.03	-0.35968
1711.51	-0.142	1711.51	-0.35978
1712	-0.1437	1712	-0.35989
1712.48	-0.1453	1712.48	-0.35995
1712.96	-0.1469	1712.96	-0.36005
1713.44	-0.1485	1713.44	-0.36011
1713.92	-0.1502	1713.92	-0.36022
1714.41	-0.1521	1714.41	-0.36032
1714.89	-0.154	1714.89	-0.36043
1715.37	-0.1561	1715.37	-0.36059
1715.85	-0.1584	1715.85	-0.36076
1716.34	-0.1608	1716.34	-0.36092
1716.82	-0.1637	1716.82	-0.36119
1717.3	-0.1672	1717.3	-0.36157
1717.78	-0.1712	1717.78	-0.362
1718.26	-0.1753	1718.26	-0.36243
1718.75	-0.1788	1718.75	-0.36281
1719.23	-0.1817	1719.23	-0.36308
1719.71	-0.1839	1719.71	-0.3633
1720.19	-0.1855	1720.19	-0.36346
1720.67	-0.187	1720.67	-0.36357
1721.16	-0.1885	1721.16	-0.36373
1721.64	-0.1902	1721.64	-0.36395
1722.12	-0.1922	1722.12	-0.36422
1722.6	-0.1945	1722.6	-0.36449
1723.09	-0.1969	1723.09	-0.36486
1723.57	-0.1994	1723.57	-0.36519
1724.05	-0.2018	1724.05	-0.36551
1724.53	-0.2041	1724.53	-0.36584
1725.01	-0.2063	1725.01	-0.36622
1725.5	-0.2083	1725.5	-0.36654
1725.98	-0.2104	1725.98	-0.36692
1726.46	-0.2124	1726.46	-0.36724
1726.94	-0.2144	1726.94	-0.36762
1727.42	-0.2164	1727.42	-0.368
1727.91	-0.2183	1727.91	-0.36838
1728.39	-0.2201	1728.39	-0.36881
1728.87	-0.2219	1728.87	-0.36924
1729.35	-0.2238	1729.35	-0.36968
1729.84	-0.2256	1729.84	-0.37011
1730.32	-0.2274	1730.32	-0.37059
1730.8	-0.2291	1730.8	-0.37097
1731.28	-0.2305	1731.28	-0.37135
1731.76	-0.2317	1731.76	-0.37168
1732.24	-0.2327	1732.24	-0.372
1732.73	-0.2339	1732.73	-0.37243
1733.21	-0.2354	1733.21	-0.37303
1733.69	-0.2375	1733.69	-0.37384
1734.17	-0.2398	1734.17	-0.37476
1734.66	-0.2421	1734.66	-0.37568
1735.14	-0.2437	1735.14	-0.37643
1735.62	-0.2448	1735.62	-0.37697
1736.1	-0.2453	1736.1	-0.37735
1736.58	-0.2457	1736.58	-0.37768
1737.07	-0.2461	1737.07	-0.37805
1737.55	-0.2465	1737.55	-0.37849
1738.03	-0.2469	1738.03	-0.37903
1738.51	-0.2474	1738.51	-0.37962
1738.99	-0.2477	1738.99	-0.38032
1739.48	-0.2478	1739.48	-0.38103
1739.96	-0.2477	1739.96	-0.38173
1740.44	-0.2474	1740.44	-0.38243
1740.92	-0.247	1740.92	-0.38303
1741.4	-0.2467	1741.4	-0.38368
1741.89	-0.2462	1741.89	-0.38427
1742.37	-0.2456	1742.37	-0.38492
1742.85	-0.2448	1742.85	-0.38551
1743.33	-0.2436	1743.33	-0.38611
1743.82	-0.2423	1743.82	-0.38665
1744.3	-0.2408	1744.3	-0.38724
1744.78	-0.2394	1744.78	-0.38778
1745.26	-0.238	1745.26	-0.38838
1745.74	-0.2366	1745.74	-0.38897
1746.23	-0.2352	1746.23	-0.38951
1746.71	-0.2336	1746.71	-0.39011
1747.19	-0.2317	1747.19	-0.39059
1747.67	-0.2294	1747.67	-0.39108
1748.15	-0.227	1748.15	-0.39162
1748.64	-0.2245	1748.64	-0.39211
1749.12	-0.2221	1749.12	-0.3927
1749.6	-0.2198	1749.6	-0.39324
1750.08	-0.2174	1750.08	-0.39384
1750.57	-0.2149	1750.57	-0.39438
1751.05	-0.2123	1751.05	-0.39481
1751.53	-0.2097	1751.53	-0.39524
1752.01	-0.2072	1752.01	-0.39557
1752.49	-0.2051	1752.49	-0.39589
1752.98	-0.2033	1752.98	-0.39622
1753.46	-0.2017	1753.46	-0.39649
1753.94	-0.2003	1753.94	-0.39681
1754.42	-0.1989	1754.42	-0.39703
1754.9	-0.1975	1754.9	-0.39724
1755.39	-0.196	1755.39	-0.39746
1755.87	-0.1945	1755.87	-0.39762
1756.35	-0.1931	1756.35	-0.39784
1756.83	-0.1919	1756.83	-0.398
1757.32	-0.191	1757.32	-0.39822
1757.8	-0.1903	1757.8	-0.39843
1758.28	-0.1899	1758.28	-0.39859
1758.76	-0.1895	1758.76	-0.3987
1759.24	-0.1894	1759.24	-0.39876
1759.73	-0.1894	1759.73	-0.39886
1760.21	-0.1898	1760.21	-0.39897
1760.69	-0.1905	1760.69	-0.39908
1761.17	-0.1916	1761.17	-0.39924
1761.65	-0.193	1761.65	-0.39941
1762.14	-0.1947	1762.14	-0.39962
1762.62	-0.1963	1762.62	-0.39973
1763.1	-0.198	1763.1	-0.39989
1763.58	-0.1997	1763.58	-0.4
1764.07	-0.2015	1764.07	-0.40016
1764.55	-0.2033	1764.55	-0.40032
1765.03	-0.2053	1765.03	-0.40054
1765.51	-0.2074	1765.51	-0.40081
1765.99	-0.2097	1765.99	-0.40108
1766.47	-0.2121	1766.47	-0.40135
1766.96	-0.2147	1766.96	-0.40162
1767.44	-0.2174	1767.44	-0.40189
1767.92	-0.2201	1767.92	-0.40222
1768.4	-0.2228	1768.4	-0.40254
1768.89	-0.2254	1768.89	-0.40297
1769.37	-0.2277	1769.37	-0.40335
1769.85	-0.2297	1769.85	-0.40373
1770.33	-0.2316	1770.33	-0.40405
1770.82	-0.2335	1770.82	-0.40443
1771.3	-0.2355	1771.3	-0.40481
1771.78	-0.2378	1771.78	-0.40519
1772.26	-0.2403	1772.26	-0.40568
1772.74	-0.2429	1772.74	-0.40622
1773.22	-0.2451	1773.22	-0.4067
1773.71	-0.247	1773.71	-0.40714
1774.19	-0.2484	1774.19	-0.40751
1774.67	-0.2495	1774.67	-0.40778
1775.15	-0.2504	1775.15	-0.40805
1775.64	-0.2513	1775.64	-0.40832
1776.12	-0.2522	1776.12	-0.40859
1776.6	-0.253	1776.6	-0.40892
1777.08	-0.2538	1777.08	-0.40919
1777.56	-0.2544	1777.56	-0.40946
1778.05	-0.2548	1778.05	-0.40968
1778.53	-0.255	1778.53	-0.40984
1779.01	-0.2551	1779.01	-0.40995
1779.49	-0.2551	1779.49	-0.41005
1779.97	-0.255	1779.97	-0.41011
1780.46	-0.2549	1780.46	-0.41016
1780.94	-0.2548	1780.94	-0.41022
1781.42	-0.2546	1781.42	-0.41022
1781.9	-0.2543	1781.9	-0.41022
1782.38	-0.254	1782.38	-0.41011
1782.87	-0.2535	1782.87	-0.41005
1783.35	-0.2531	1783.35	-0.40989
1783.83	-0.2527	1783.83	-0.40978
1784.31	-0.2524	1784.31	-0.40962
1784.8	-0.252	1784.8	-0.40941
1785.28	-0.2515	1785.28	-0.40919
1785.76	-0.2509	1785.76	-0.40892
1786.24	-0.2503	1786.24	-0.40859
1786.72	-0.2495	1786.72	-0.40822
1787.21	-0.2488	1787.21	-0.40789
1787.69	-0.2482	1787.69	-0.40757
1788.17	-0.2476	1788.17	-0.4073
1788.65	-0.2471	1788.65	-0.40703
1789.13	-0.2465	1789.13	-0.40676
1789.62	-0.2459	1789.62	-0.40643
1790.1	-0.245	1790.1	-0.40605
1790.58	-0.2439	1790.58	-0.40557
1791.06	-0.2425	1791.06	-0.40492
1791.55	-0.2409	1791.55	-0.40422
1792.03	-0.2393	1792.03	-0.40351
1792.51	-0.2376	1792.51	-0.40276
1792.99	-0.236	1792.99	-0.402
1793.47	-0.2345	1793.47	-0.40135
1793.96	-0.2329	1793.96	-0.4007
1794.44	-0.2314	1794.44	-0.40005
1794.92	-0.2299	1794.92	-0.39941
1795.4	-0.2285	1795.4	-0.39881
1795.88	-0.2271	1795.88	-0.39822
1796.37	-0.2258	1796.37	-0.39762
1796.85	-0.2245	1796.85	-0.39703
1797.33	-0.2232	1797.33	-0.39643
1797.81	-0.2218	1797.81	-0.39584
1798.3	-0.2203	1798.3	-0.39519
1798.78	-0.2188	1798.78	-0.39449
1799.26	-0.2173	1799.26	-0.39378
1799.74	-0.2157	1799.74	-0.39308
1800.22	-0.2142	1800.22	-0.39238
1800.71	-0.2127	1800.71	-0.39168
1801.19	-0.2113	1801.19	-0.39097
1801.67	-0.2099	1801.67	-0.39032
1802.15	-0.2085	1802.15	-0.38962
1802.63	-0.2072	1802.63	-0.38903
1803.12	-0.206	1803.12	-0.38838
1803.6	-0.2049	1803.6	-0.38784
1804.08	-0.2039	1804.08	-0.3873
1804.56	-0.2029	1804.56	-0.38681
1805.05	-0.202	1805.05	-0.38632
1805.53	-0.2011	1805.53	-0.38584
1806.01	-0.2001	1806.01	-0.3853
1806.49	-0.1991	1806.49	-0.38476
1806.97	-0.1982	1806.97	-0.38427
1807.45	-0.1973	1807.45	-0.38373
1807.94	-0.1965	1807.94	-0.38324
1808.42	-0.1956	1808.42	-0.38276
1808.9	-0.1947	1808.9	-0.38227
1809.38	-0.1936	1809.38	-0.38173
1809.87	-0.1923	1809.87	-0.38114
1810.35	-0.1908	1810.35	-0.38054
1810.83	-0.1892	1810.83	-0.37984
1811.31	-0.1875	1811.31	-0.37919
1811.79	-0.1858	1811.79	-0.37854
1812.28	-0.1842	1812.28	-0.37795
1812.76	-0.1825	1812.76	-0.37735
1813.24	-0.1809	1813.24	-0.37681
1813.72	-0.1792	1813.72	-0.37622
1814.2	-0.1775	1814.2	-0.37568
1814.69	-0.1758	1814.69	-0.37508
1815.17	-0.174	1815.17	-0.37449
1815.65	-0.1722	1815.65	-0.37389
1816.13	-0.1704	1816.13	-0.3733
1816.62	-0.1685	1816.62	-0.3727
1817.1	-0.1664	1817.1	-0.37211
1817.58	-0.1643	1817.58	-0.37151
1818.06	-0.1622	1818.06	-0.37086
1818.54	-0.16	1818.54	-0.37022
1819.03	-0.1579	1819.03	-0.36962
1819.51	-0.1559	1819.51	-0.36908
1819.99	-0.154	1819.99	-0.36854
1820.47	-0.1521	1820.47	-0.368
1820.95	-0.1503	1820.95	-0.36751
1821.44	-0.1486	1821.44	-0.36703
1821.92	-0.1468	1821.92	-0.36654
1822.4	-0.1452	1822.4	-0.36605
1822.88	-0.1436	1822.88	-0.36562
1823.37	-0.142	1823.37	-0.36519
1823.85	-0.1405	1823.85	-0.36476
1824.33	-0.139	1824.33	-0.36438
1824.81	-0.1374	1824.81	-0.36395
1825.29	-0.1358	1825.29	-0.36351
1825.78	-0.1342	1825.78	-0.36303
1826.26	-0.1327	1826.26	-0.36265
1826.74	-0.1313	1826.74	-0.36227
1827.22	-0.1302	1827.22	-0.36195
1827.7	-0.1292	1827.7	-0.36168
1828.19	-0.1283	1828.19	-0.36141
1828.67	-0.1274	1828.67	-0.36119
1829.15	-0.1263	1829.15	-0.36086
1829.63	-0.1252	1829.63	-0.36054
1830.12	-0.124	1830.12	-0.36022
1830.6	-0.1228	1830.6	-0.35989
1831.08	-0.1218	1831.08	-0.35957
1831.56	-0.121	1831.56	-0.3593
1832.04	-0.1202	1832.04	-0.35914
1832.53	-0.1195	1832.53	-0.35892
1833.01	-0.1189	1833.01	-0.35876
1833.49	-0.1182	1833.49	-0.35859
1833.97	-0.1176	1833.97	-0.35843
1834.45	-0.1169	1834.45	-0.35822
1834.94	-0.1163	1834.94	-0.35805
1835.42	-0.1158	1835.42	-0.35795
1835.9	-0.1153	1835.9	-0.35784
1836.38	-0.1149	1836.38	-0.35773
1836.87	-0.1144	1836.87	-0.35768
1837.35	-0.1139	1837.35	-0.35757
1837.83	-0.1135	1837.83	-0.35741
1838.31	-0.1131	1838.31	-0.35735
1838.79	-0.1128	1838.79	-0.35724
1839.28	-0.1126	1839.28	-0.35719
1839.76	-0.1124	1839.76	-0.35714
1840.24	-0.1122	1840.24	-0.35714
1840.72	-0.112	1840.72	-0.35708
1841.2	-0.1118	1841.2	-0.35703
1841.69	-0.1115	1841.69	-0.35697
1842.17	-0.1112	1842.17	-0.35692
1842.65	-0.1111	1842.65	-0.35692
1843.13	-0.111	1843.13	-0.35692
1843.61	-0.111	1843.61	-0.35692
1844.1	-0.111	1844.1	-0.35697
1844.58	-0.111	1844.58	-0.35697
1845.06	-0.111	1845.06	-0.35692
1845.54	-0.1108	1845.54	-0.35692
1846.03	-0.1106	1846.03	-0.35686
1846.51	-0.1105	1846.51	-0.35681
1846.99	-0.1105	1846.99	-0.35681
1847.47	-0.1105	1847.47	-0.35681
1847.95	-0.1106	1847.95	-0.35686
1848.43	-0.1106	1848.43	-0.35686
1848.92	-0.1105	1848.92	-0.35686
1849.4	-0.1104	1849.4	-0.35681
1849.88	-0.1102	1849.88	-0.35681
1850.36	-0.1101	1850.36	-0.35676
1850.85	-0.11	1850.85	-0.35676
1851.33	-0.1099	1851.33	-0.35681
1851.81	-0.1099	1851.81	-0.35681
1852.29	-0.1098	1852.29	-0.35686
1852.77	-0.1098	1852.77	-0.35686
1853.26	-0.1097	1853.26	-0.35686
1853.74	-0.1096	1853.74	-0.35686
1854.22	-0.1095	1854.22	-0.35686
1854.7	-0.1094	1854.7	-0.35686
1855.18	-0.1094	1855.18	-0.35686
1855.67	-0.1093	1855.67	-0.35686
1856.15	-0.1091	1856.15	-0.35681
1856.63	-0.1089	1856.63	-0.35681
1857.11	-0.1086	1857.11	-0.3567
1857.6	-0.1084	1857.6	-0.35665
1858.08	-0.1081	1858.08	-0.35659
1858.56	-0.108	1858.56	-0.35659
1859.04	-0.1079	1859.04	-0.35654
1859.52	-0.1078	1859.52	-0.35654
1860.01	-0.1078	1860.01	-0.35649
1860.49	-0.1077	1860.49	-0.35643
1860.97	-0.1075	1860.97	-0.35638
1861.45	-0.1073	1861.45	-0.35627
1861.93	-0.1072	1861.93	-0.35622
1862.42	-0.1071	1862.42	-0.35616
1862.9	-0.107	1862.9	-0.35611
1863.38	-0.107	1863.38	-0.35605
1863.86	-0.1068	1863.86	-0.356
1864.35	-0.1067	1864.35	-0.35595
1864.83	-0.1064	1864.83	-0.35589
1865.31	-0.1061	1865.31	-0.35578
1865.79	-0.1059	1865.79	-0.35573
1866.27	-0.1057	1866.27	-0.35573
1866.76	-0.1056	1866.76	-0.35573
1867.24	-0.1056	1867.24	-0.35573
1867.72	-0.1055	1867.72	-0.35573
1868.2	-0.1055	1868.2	-0.35568
1868.68	-0.1054	1868.68	-0.35562
1869.17	-0.1054	1869.17	-0.35557
1869.65	-0.1054	1869.65	-0.35551
1870.13	-0.1054	1870.13	-0.35546
1870.61	-0.1055	1870.61	-0.35546
1871.1	-0.1056	1871.1	-0.35541
1871.58	-0.1056	1871.58	-0.35541
1872.06	-0.1055	1872.06	-0.35535
1872.54	-0.1055	1872.54	-0.3553
1873.02	-0.1054	1873.02	-0.3553
1873.51	-0.1054	1873.51	-0.35524
1873.99	-0.1054	1873.99	-0.35524
1874.47	-0.1055	1874.47	-0.3553
1874.95	-0.1056	1874.95	-0.3553
1875.43	-0.1056	1875.43	-0.3553
1875.92	-0.1056	1875.92	-0.35535
1876.4	-0.1056	1876.4	-0.3553
1876.88	-0.1055	1876.88	-0.3553
1877.36	-0.1054	1877.36	-0.3553
1877.84	-0.1054	1877.84	-0.3553
1878.33	-0.1054	1878.33	-0.3553
1878.81	-0.1054	1878.81	-0.3553
1879.29	-0.1053	1879.29	-0.3553
1879.77	-0.1052	1879.77	-0.3553
1880.26	-0.1051	1880.26	-0.3553
1880.74	-0.105	1880.74	-0.3553
1881.22	-0.1049	1881.22	-0.3553
1881.7	-0.1049	1881.7	-0.3553
1882.18	-0.1049	1882.18	-0.35535
1882.67	-0.1049	1882.67	-0.35535
1883.15	-0.1049	1883.15	-0.35535
1883.63	-0.1048	1883.63	-0.35535
1884.11	-0.1048	1884.11	-0.35535
1884.59	-0.1047	1884.59	-0.3553
1885.08	-0.1047	1885.08	-0.3553
1885.56	-0.1047	1885.56	-0.3553
1886.04	-0.1048	1886.04	-0.3553
1886.52	-0.1048	1886.52	-0.3553
1887.01	-0.1049	1887.01	-0.3553
1887.49	-0.1048	1887.49	-0.3553
1887.97	-0.1047	1887.97	-0.3553
1888.45	-0.1046	1888.45	-0.35524
1888.93	-0.1045	1888.93	-0.35524
1889.41	-0.1044	1889.41	-0.35524
1889.9	-0.1044	1889.9	-0.35524
1890.38	-0.1044	1890.38	-0.35524
1890.86	-0.1043	1890.86	-0.35519
1891.34	-0.1043	1891.34	-0.35514
1891.83	-0.1042	1891.83	-0.35508
1892.31	-0.1041	1892.31	-0.35503
1892.79	-0.1041	1892.79	-0.35497
1893.27	-0.1042	1893.27	-0.35497
1893.75	-0.1042	1893.75	-0.35497
1894.24	-0.1043	1894.24	-0.35497
1894.72	-0.1044	1894.72	-0.35497
1895.2	-0.1044	1895.2	-0.35497
1895.68	-0.1043	1895.68	-0.35492
1896.16	-0.1042	1896.16	-0.35486
1896.65	-0.1041	1896.65	-0.35486
1897.13	-0.1041	1897.13	-0.35481
1897.61	-0.104	1897.61	-0.35481
1898.09	-0.104	1898.09	-0.35481
1898.58	-0.104	1898.58	-0.35481
1899.06	-0.1039	1899.06	-0.35481
1899.54	-0.1038	1899.54	-0.35476
1900.02	-0.1037	1900.02	-0.35476
1900.5	-0.1037	1900.5	-0.3547
1900.99	-0.1037	1900.99	-0.3547
1901.47	-0.1037	1901.47	-0.3547
1901.95	-0.1038	1901.95	-0.3547
1902.43	-0.1038	1902.43	-0.3547
1902.91	-0.1038	1902.91	-0.35465
1903.4	-0.1037	1903.4	-0.35459
1903.88	-0.1036	1903.88	-0.35459
1904.36	-0.1035	1904.36	-0.35454
1904.84	-0.1035	1904.84	-0.35454
1905.33	-0.1036	1905.33	-0.35454
1905.81	-0.1036	1905.81	-0.35459
1906.29	-0.1036	1906.29	-0.35459
1906.77	-0.1036	1906.77	-0.35459
1907.25	-0.1035	1907.25	-0.35454
1907.74	-0.1034	1907.74	-0.35454
1908.22	-0.1034	1908.22	-0.35449
1908.7	-0.1034	1908.7	-0.35454
1909.18	-0.1034	1909.18	-0.35454
1909.66	-0.1035	1909.66	-0.35454
1910.15	-0.1036	1910.15	-0.35459
1910.63	-0.1036	1910.63	-0.35459
1911.11	-0.1037	1911.11	-0.35459
1911.59	-0.1037	1911.59	-0.35454
1912.08	-0.1037	1912.08	-0.35454
1912.56	-0.1038	1912.56	-0.35454
1913.04	-0.1039	1913.04	-0.35459
1913.52	-0.1041	1913.52	-0.35465
1914	-0.1041	1914	-0.35465
1914.48	-0.1042	1914.48	-0.35465
1914.97	-0.1041	1914.97	-0.35465
1915.45	-0.1041	1915.45	-0.35465
1915.93	-0.1041	1915.93	-0.3547
1916.41	-0.1042	1916.41	-0.35476
1916.9	-0.1043	1916.9	-0.35481
1917.38	-0.1044	1917.38	-0.35486
1917.86	-0.1046	1917.86	-0.35492
1918.34	-0.1046	1918.34	-0.35492
1918.82	-0.1046	1918.82	-0.35492
1919.31	-0.1046	1919.31	-0.35492
1919.79	-0.1045	1919.79	-0.35492
1920.27	-0.1046	1920.27	-0.35492
1920.75	-0.1046	1920.75	-0.35497
1921.23	-0.1047	1921.23	-0.35503
1921.72	-0.1048	1921.72	-0.35508
1922.2	-0.1049	1922.2	-0.35514
1922.68	-0.1049	1922.68	-0.35519
1923.16	-0.105	1923.16	-0.35519
1923.65	-0.105	1923.65	-0.35524
1924.13	-0.1052	1924.13	-0.3553
1924.61	-0.1053	1924.61	-0.35535
1925.09	-0.1055	1925.09	-0.35541
1925.57	-0.1056	1925.57	-0.35551
1926.06	-0.1058	1926.06	-0.35557
1926.54	-0.1059	1926.54	-0.35557
1927.02	-0.106	1927.02	-0.35562
1927.5	-0.1061	1927.5	-0.35568
1927.98	-0.1062	1927.98	-0.35573
1928.47	-0.1064	1928.47	-0.35578
1928.95	-0.1065	1928.95	-0.35584
1929.43	-0.1066	1929.43	-0.35595
1929.91	-0.1066	1929.91	-0.356
1930.39	-0.1066	1930.39	-0.356
1930.88	-0.1065	1930.88	-0.35605
1931.36	-0.1065	1931.36	-0.35611
1931.84	-0.1066	1931.84	-0.35616
1932.32	-0.1067	1932.32	-0.35622
1932.81	-0.1067	1932.81	-0.35627
1933.29	-0.1067	1933.29	-0.35632
1933.77	-0.1067	1933.77	-0.35632
1934.25	-0.1066	1934.25	-0.35632
1934.73	-0.1066	1934.73	-0.35627
1935.22	-0.1065	1935.22	-0.35627
1935.7	-0.1065	1935.7	-0.35627
1936.18	-0.1066	1936.18	-0.35632
1936.66	-0.1067	1936.66	-0.35632
1937.14	-0.1067	1937.14	-0.35632
1937.63	-0.1067	1937.63	-0.35632
1938.11	-0.1066	1938.11	-0.35632
1938.59	-0.1064	1938.59	-0.35627
1939.07	-0.1063	1939.07	-0.35627
1939.56	-0.1063	1939.56	-0.35622
1940.04	-0.1063	1940.04	-0.35627
1940.52	-0.1064	1940.52	-0.35627
1941	-0.1065	1941	-0.35627
1941.48	-0.1066	1941.48	-0.35627
1941.97	-0.1066	1941.97	-0.35622
1942.45	-0.1067	1942.45	-0.35622
1942.93	-0.1067	1942.93	-0.35616
1943.41	-0.1068	1943.41	-0.35611
1943.89	-0.1069	1943.89	-0.35611
1944.38	-0.1069	1944.38	-0.35611
1944.86	-0.1069	1944.86	-0.35605
1945.34	-0.1067	1945.34	-0.35595
1945.82	-0.1066	1945.82	-0.35589
1946.31	-0.1064	1946.31	-0.35578
1946.79	-0.1062	1946.79	-0.35573
1947.27	-0.1061	1947.27	-0.35573
1947.75	-0.1061	1947.75	-0.35568
1948.23	-0.1061	1948.23	-0.35568
1948.72	-0.106	1948.72	-0.35568
1949.2	-0.1058	1949.2	-0.35568
1949.68	-0.1057	1949.68	-0.35562
1950.16	-0.1055	1950.16	-0.35551

## Sheet: Figure 1c
Figure 1c
IL-OFHDODA-VEC		P(IL-OFHDODA-VEC)
Temperature (℃)	Weight (%)	Temperature (℃)	Weight (%)
35	100	35.052	100.053
35.833	99.9231	35.169	100.052
36.667	100.051	35.221	100.052
37.5	100.026	35.273	100.051
38.333	99.8461	35.3	100.05
39.167	99.7949	35.273	100.049
40	99.7436	35.238	100.049
40.833	99.7179	35.274	100.047
41.667	99.6923	35.317	100.047
42.5	99.6667	35.304	100.047
43.333	99.641	35.264	100.047
44.167	99.6154	35.213	100.046
45	99.6154	35.178	100.045
45.833	99.5641	35.14	100.044
46.667	99.5385	35.128	100.042
47.5	99.5385	35.168	100.04
48.333	99.4872	35.204	100.04
49.167	99.4872	35.176	100.04
50	99.4615	35.134	100.039
50.833	99.4359	35.152	100.037
51.667	99.4102	35.197	100.037
52.5	99.3846	35.244	100.036
53.333	99.4102	35.281	100.035
54.167	99.359	35.314	100.035
55	99.3333	35.351	100.036
55.833	99.3333	35.4	100.036
56.667	99.3333	35.442	100.036
57.5	99.282	35.475	100.035
58.333	99.3077	35.519	100.035
59.167	99.282	35.548	100.035
60	99.2564	35.586	100.035
60.833	99.2564	35.628	100.034
61.667	99.2564	35.675	100.034
62.5	99.2051	35.736	100.033
63.333	99.2308	35.824	100.033
64.167	99.1795	35.946	100.032
65	99.1538	36.041	100.031
65.833	99.1795	36.186	100.029
66.667	99.1538	36.3	100.028
67.5	99.1282	36.417	100.028
68.333	99.1282	36.516	100.027
69.167	99.1282	36.655	100.027
70	99.1025	36.78	100.026
70.833	99.0769	36.882	100.026
71.667	99.0769	36.984	100.025
72.5	99.0513	37.033	100.025
73.333	99.0513	37.073	100.025
74.167	99.0513	37.132	100.025
75	99	37.177	100.025
75.833	99.0256	37.235	100.025
76.667	98.9744	37.291	100.025
77.5	98.9744	37.325	100.025
78.333	98.9487	37.379	100.024
79.167	98.9231	37.424	100.022
80	98.9231	37.459	100.022
80.833	98.8974	37.499	100.021
81.667	98.8718	37.541	100.02
82.5	98.8718	37.521	100.019
83.333	98.8461	37.488	100.018
84.167	98.8461	37.461	100.016
85	98.8205	37.441	100.015
85.833	98.7949	37.466	100.014
86.667	98.7949	37.51	100.014
87.5	98.7692	37.559	100.013
88.333	98.7692	37.592	100.012
89.167	98.7179	37.63	100.011
90	98.6667	37.698	100.011
90.833	98.6667	37.82	100.011
91.667	98.6667	37.921	100.012
92.5	98.641	38.035	100.013
93.333	98.6154	38.069	100.013
94.167	98.5641	38.066	100.014
95	98.5385	38.031	100.013
95.833	98.4872	38.016	100.014
96.667	98.4872	38.011	100.015
97.5	98.4615	37.996	100.016
98.333	98.4359	37.971	100.015
99.167	98.4102	37.943	100.015
100	98.359	37.922	100.014
100.833	98.3077	37.915	100.014
101.667	98.2564	37.96	100.013
102.5	98.2564	38.023	100.012
103.333	98.2308	38.063	100.011
104.167	98.1795	38.12	100.01
105	98.1538	38.16	100.01
105.833	98.1026	38.207	100.009
106.667	98.0769	38.273	100.009
107.5	98	38.321	100.008
108.333	97.9743	38.371	100.007
109.167	97.9231	38.412	100.007
110	97.8461	38.466	100.007
110.833	97.7949	38.521	100.005
111.667	97.7692	38.632	100.005
112.5	97.7179	38.761	100.004
113.333	97.641	38.892	100.003
114.167	97.6154	39.021	100.003
115	97.5385	39.137	100.002
115.833	97.4615	39.275	100.003
116.667	97.4102	39.376	100.002
117.5	97.359	39.507	100.001
118.333	97.282	39.664	100.001
119.167	97.2308	39.791	100.001
120	97.1538	39.87	100.001
120.833	97.0769	39.905	100
121.667	97	39.97	99.9994
122.5	96.9231	40.026	99.9998
123.333	96.8461	40.078	99.9991
124.167	96.7949	40.118	99.9989
125	96.7179	40.188	99.9986
125.833	96.641	40.229	99.9979
126.667	96.5641	40.282	99.9977
127.5	96.4615	40.293	99.9968
128.333	96.359	40.352	99.9958
129.167	96.3077	40.395	99.9955
130	96.2051	40.447	99.9948
130.833	96.1282	40.493	99.9942
131.667	96.0256	40.553	99.9934
132.5	95.9487	40.605	99.9937
133.333	95.8461	40.582	99.9934
134.167	95.7179	40.565	99.9935
135	95.6154	40.547	99.9927
135.833	95.5128	40.561	99.9936
136.667	95.4102	40.607	99.9931
137.5	95.282	40.662	99.9929
138.333	95.1795	40.725	99.9929
139.167	95.0513	40.774	99.9937
140	94.9487	40.834	99.9931
140.833	94.8205	40.907	99.9936
141.667	94.7179	41.034	99.9944
142.5	94.5897	41.169	99.9944
143.333	94.4615	41.279	99.995
144.167	94.3333	41.41	99.9957
145	94.2051	41.491	99.9966
145.833	94.0513	41.546	99.9967
146.667	93.9231	41.547	99.9967
147.5	93.7949	41.524	99.9969
148.333	93.641	41.501	99.9976
149.167	93.4872	41.482	99.996
150	93.3077	41.46	99.9943
150.833	93.1538	41.443	99.9943
151.667	93.0256	41.416	99.994
152.5	92.8461	41.402	99.9927
153.333	92.7179	41.385	99.9925
154.167	92.5385	41.364	99.9924
155	92.359	41.42	99.9922
155.833	92.2051	41.466	99.9918
156.667	92.0256	41.536	99.9915
157.5	91.8718	41.64	99.9918
158.333	91.6667	41.749	99.9919
159.167	91.4872	41.887	99.9907
160	91.3077	42.02	99.9904
160.833	91.1282	42.16	99.9901
161.667	90.9487	42.298	99.9899
162.5	90.7692	42.406	99.9897
163.333	90.6154	42.521	99.9887
164.167	90.4102	42.684	99.9882
165	90.2308	42.791	99.988
165.833	90.0256	42.82	99.9882
166.667	89.8462	42.801	99.988
167.5	89.6667	42.819	99.9882
168.333	89.4872	42.867	99.9875
169.167	89.282	42.929	99.9866
170	89.1026	42.988	99.9863
170.833	88.8974	43.061	99.9855
171.667	88.7436	43.104	99.9851
172.5	88.5385	43.087	99.9833
173.333	88.359	43.087	99.9826
174.167	88.1795	43.147	99.9809
175	87.9743	43.195	99.9793
175.833	87.7949	43.227	99.9779
176.667	87.641	43.231	99.9772
177.5	87.4615	43.31	99.9766
178.333	87.3077	43.373	99.9749
179.167	87.1282	43.447	99.9747
180	86.9487	43.552	99.9742
180.833	86.7692	43.686	99.9744
181.667	86.6154	43.816	99.9748
182.5	86.4615	43.949	99.9753
183.333	86.282	44.076	99.9765
184.167	86.1282	44.199	99.9765
185	86	44.3	99.9766
185.833	85.8461	44.356	99.976
186.667	85.6923	44.4	99.9764
187.5	85.5385	44.452	99.9762
188.333	85.3846	44.492	99.9756
189.167	85.2564	44.475	99.9762
190	85.1282	44.454	99.975
190.833	85	44.439	99.9742
191.667	84.8718	44.488	99.9727
192.5	84.7436	44.51	99.9718
193.333	84.6154	44.49	99.9716
194.167	84.4872	44.472	99.9711
195	84.4102	44.461	99.9708
195.833	84.3077	44.471	99.9698
196.667	84.1795	44.528	99.9689
197.5	84.0769	44.584	99.9672
198.333	83.9744	44.647	99.9666
199.167	83.8718	44.701	99.9655
200	83.8205	44.697	99.9656
200.833	83.7179	44.728	99.9648
201.667	83.641	44.791	99.9647
202.5	83.5385	44.848	99.964
203.333	83.4615	44.906	99.9636
204.167	83.3846	44.946	99.964
205	83.3077	44.958	99.9638
205.833	83.2308	45.021	99.9637
206.667	83.1538	45.088	99.9637
207.5	83.1026	45.22	99.9639
208.333	83.0256	45.359	99.9637
209.167	82.9744	45.489	99.9651
210	82.9231	45.624	99.9646
210.833	82.8718	45.764	99.9656
211.667	82.8205	45.901	99.9659
212.5	82.7949	46.027	99.9659
213.333	82.7179	46.159	99.9672
214.167	82.6923	46.301	99.9674
215	82.641	46.437	99.9677
215.833	82.5897	46.504	99.9683
216.667	82.5385	46.565	99.9684
217.5	82.5128	46.625	99.9674
218.333	82.4615	46.677	99.9678
219.167	82.4359	46.731	99.9669
220	82.4102	46.791	99.9664
220.833	82.359	46.848	99.9658
221.667	82.3333	46.848	99.9648
222.5	82.3077	46.884	99.9647
223.333	82.282	46.931	99.9637
224.167	82.2308	46.981	99.9631
225	82.2308	47.034	99.9624
225.833	82.2051	47.1	99.9621
226.667	82.1538	47.165	99.9607
227.5	82.1538	47.197	99.9599
228.333	82.1282	47.187	99.9594
229.167	82.0769	47.188	99.9589
230	82.0769	47.242	99.9583
230.833	82.0513	47.244	99.9579
231.667	82.0513	47.252	99.9576
232.5	82	47.318	99.9558
233.333	82	47.384	99.9543
234.167	82	47.441	99.9531
235	81.9487	47.504	99.9528
235.833	81.9487	47.587	99.9526
236.667	81.9487	47.712	99.9513
237.5	81.9231	47.844	99.9499
238.333	81.8974	47.962	99.9488
239.167	81.8974	48.024	99.9468
240	81.8974	48.071	99.946
240.833	81.8718	48.064	99.9462
241.667	81.8461	48.067	99.9468
242.5	81.8461	48.113	99.9466
243.333	81.8461	48.102	99.9464
244.167	81.8205	48.104	99.9456
245	81.7949	48.103	99.9459
245.833	81.7949	48.099	99.9459
246.667	81.7949	48.102	99.9462
247.5	81.7692	48.168	99.9477
248.333	81.7692	48.23	99.9473
249.167	81.7692	48.295	99.9462
250	81.7436	48.348	99.9458
250.833	81.7179	48.357	99.9447
251.667	81.7179	48.421	99.9445
252.5	81.7179	48.48	99.9444
253.333	81.6923	48.545	99.9442
254.167	81.6923	48.602	99.9442
255	81.6923	48.669	99.9441
255.833	81.6667	48.737	99.943
256.667	81.641	48.804	99.9432
257.5	81.641	48.869	99.9433
258.333	81.641	48.93	99.9427
259.167	81.641	48.998	99.9436
260	81.6154	49.066	99.9438
260.833	81.5641	49.131	99.9436
261.667	81.5641	49.197	99.9437
262.5	81.5641	49.269	99.9437
263.333	81.5385	49.329	99.9435
264.167	81.5385	49.389	99.943
265	81.5385	49.451	99.9429
265.833	81.5385	49.518	99.9432
266.667	81.5128	49.585	99.9432
267.5	81.5128	49.651	99.9435
268.333	81.4872	49.717	99.9421
269.167	81.4872	49.788	99.9422
270	81.4615	49.853	99.9416
270.833	81.4615	49.911	99.9401
271.667	81.4359	49.98	99.9388
272.5	81.4359	50.05	99.9391
273.333	81.4102	50.117	99.9384
274.167	81.4102	50.183	99.9383
275	81.3846	50.251	99.9381
275.833	81.3846	50.314	99.9374
276.667	81.359	50.379	99.9378
277.5	81.3333	50.439	99.9378
278.333	81.3333	50.504	99.9383
279.167	81.3333	50.574	99.9387
280	81.282	50.639	99.9385
280.833	81.282	50.703	99.9385
281.667	81.2564	50.813	99.9384
282.5	81.2564	50.917	99.9385
283.333	81.2308	50.981	99.9383
284.167	81.2051	51.05	99.9378
285	81.1795	51.118	99.9374
285.833	81.1538	51.188	99.9368
286.667	81.1538	51.255	99.9366
287.5	81.1026	51.321	99.9369
288.333	81.0769	51.385	99.9376
289.167	81.0513	51.447	99.9374
290	81.0513	51.47	99.9372
290.833	81	51.491	99.9369
291.667	80.9743	51.557	99.9367
292.5	80.8974	51.672	99.9369
293.333	80.8718	51.756	99.9378
294.167	80.8462	51.82	99.9378
295	80.8205	51.887	99.9376
295.833	80.7692	51.957	99.9372
296.667	80.7436	52.03	99.937
297.5	80.7179	52.101	99.9367
298.333	80.6667	52.166	99.938
299.167	80.641	52.238	99.9384
300	80.5897	52.308	99.9392
300.833	80.5385	52.326	99.9393
301.667	80.4872	52.374	99.9391
302.5	80.4359	52.443	99.9391
303.333	80.3846	52.506	99.9386
304.167	80.3333	52.576	99.9382
305	80.282	52.648	99.9376
305.833	80.2308	52.787	99.9377
306.667	80.1538	52.931	99.9365
307.5	80.1026	53.067	99.9359
308.333	80.0256	53.209	99.9347
309.167	79.9487	53.352	99.9335
310	79.8974	53.489	99.9327
310.833	79.8205	53.631	99.9317
311.667	79.7436	53.77	99.9316
312.5	79.6667	53.911	99.9318
313.333	79.5641	54.046	99.9314
314.167	79.4872	54.115	99.9304
315	79.3846	54.118	99.9302
315.833	79.2564	54.113	99.9296
316.667	79.1538	54.107	99.9295
317.5	79.0256	54.099	99.9297
318.333	78.8974	54.096	99.9293
319.167	78.7692	54.123	99.9288
320	78.641	54.196	99.9273
320.833	78.5128	54.263	99.926
321.667	78.4102	54.329	99.9256
322.5	78.282	54.403	99.9248
323.333	78.1282	54.543	99.9236
324.167	77.9743	54.692	99.9235
325	77.8461	54.829	99.9238
325.833	77.6923	54.972	99.9243
326.667	77.5128	55.107	99.9238
327.5	77.3333	55.219	99.9244
328.333	77.1795	55.288	99.9257
329.167	77	55.359	99.9272
330	76.8205	55.428	99.928
330.833	76.641	55.498	99.9286
331.667	76.4615	55.553	99.93
332.5	76.2564	55.621	99.9304
333.333	76.0513	55.703	99.9298
334.167	75.8462	55.767	99.9296
335	75.641	55.837	99.9301
335.833	75.4359	55.909	99.9305
336.667	75.2051	55.979	99.93
337.5	75	56.044	99.9293
338.333	74.7692	56.116	99.9292
339.167	74.5385	56.178	99.9297
340	74.3077	56.252	99.9294
340.833	74.0513	56.317	99.9289
341.667	73.8205	56.374	99.9293
342.5	73.5641	56.449	99.9295
343.333	73.3333	56.529	99.93
344.167	73.1026	56.582	99.9293
345	72.8462	56.647	99.9292
345.833	72.5897	56.715	99.9288
346.667	72.3077	56.787	99.9284
347.5	72.0513	56.864	99.9274
348.333	71.7692	56.937	99.9268
349.167	71.4872	56.975	99.9269
350	71.2051	56.978	99.9266
350.833	70.9231	56.969	99.9257
351.667	70.6154	56.966	99.9243
352.5	70.3077	56.973	99.9236
353.333	70	56.976	99.9234
354.167	69.6923	56.978	99.9236
355	69.3846	56.97	99.9232
355.833	69.0513	56.961	99.9227
356.667	68.7179	56.954	99.921
357.5	68.359	56.987	99.9199
358.333	68.0256	57.051	99.9193
359.167	67.6667	57.126	99.9183
360	67.2821	57.193	99.9186
360.833	66.9231	57.26	99.9188
361.667	66.5385	57.33	99.9189
362.5	66.1282	57.398	99.9194
363.333	65.7436	57.463	99.9197
364.167	65.3077	57.531	99.9205
365	64.8974	57.601	99.9219
365.833	64.4615	57.668	99.9229
366.667	64.0256	57.739	99.9227
367.5	63.5641	57.801	99.9237
368.333	63.1026	57.872	99.924
369.167	62.6154	57.939	99.9243
370	62.1026	58.006	99.924
370.833	61.6154	58.071	99.9237
371.667	61.1026	58.138	99.9232
372.5	60.5641	58.211	99.9231
373.333	60	58.284	99.9236
374.167	59.4615	58.349	99.9233
375	58.8974	58.423	99.9231
375.833	58.3077	58.492	99.9223
376.667	57.7179	58.561	99.9211
377.5	57.1026	58.631	99.921
378.333	56.4872	58.693	99.92
379.167	55.8461	58.765	99.919
380	55.2051	58.837	99.9185
380.833	54.5641	58.903	99.9176
381.667	53.8974	58.974	99.9163
382.5	53.2308	59.041	99.9168
383.333	52.5641	59.107	99.917
384.167	51.8718	59.178	99.9172
385	51.1795	59.243	99.9173
385.833	50.4872	59.314	99.917
386.667	49.7949	59.397	99.9178
387.5	49.1026	59.541	99.9178
388.333	48.4359	59.681	99.9175
389.167	47.7436	59.816	99.9182
390	47.0769	59.939	99.9185
390.833	46.3846	60.083	99.9168
391.667	45.7179	60.226	99.917
392.5	45.0513	60.367	99.917
393.333	44.4359	60.513	99.9165
394.167	43.7949	60.651	99.915
395	43.2051	60.789	99.914
395.833	42.6154	60.855	99.9124
396.667	42.0769	60.93	99.9125
397.5	41.5385	61.015	99.9114
398.333	41.0513	61.098	99.9097
399.167	40.5897	61.177	99.9093
400	40.1282	61.25	99.9084
400.833	39.6923	61.32	99.9072
401.667	39.282	61.392	99.9059
402.5	38.8718	61.458	99.906
403.333	38.4872	61.529	99.9048
404.167	38.0769	61.606	99.9051
405	37.6923	61.672	99.9039
405.833	37.3333	61.739	99.9025
406.667	36.9744	61.805	99.902
407.5	36.6154	61.868	99.9013
408.333	36.2564	61.937	99.9004
409.167	35.8974	62.008	99.8995
410	35.5641	62.07	99.8988
410.833	35.2564	62.146	99.8977
411.667	34.9231	62.15	99.8972
412.5	34.641	62.211	99.8962
413.333	34.3333	62.285	99.896
414.167	34.0513	62.348	99.8972
415	33.7692	62.42	99.8979
415.833	33.4872	62.469	99.8985
416.667	33.2051	62.469	99.8992
417.5	32.9487	62.47	99.8999
418.333	32.6923	62.477	99.9006
419.167	32.4103	62.478	99.9014
420	32.1282	62.545	99.901
420.833	31.8462	62.553	99.9011
421.667	31.5385	62.569	99.9008
422.5	31.2308	62.646	99.899
423.333	30.9231	62.724	99.8981
424.167	30.5897	62.82	99.8972
425	30.2308	62.966	99.896
425.833	29.8462	63.107	99.8952
426.667	29.4359	63.246	99.895
427.5	29	63.383	99.8942
428.333	28.5128	63.517	99.8952
429.167	27.9744	63.653	99.8951
430	27.4872	63.783	99.8944
430.833	27.0256	63.854	99.8955
431.667	26.5641	63.914	99.8954
432.5	26.1026	63.987	99.8959
433.333	25.6154	64.056	99.896
434.167	25.1538	64.138	99.896
435	24.641	64.21	99.896
435.833	24.1795	64.288	99.8964
436.667	23.6667	64.366	99.8966
437.5	23.1282	64.439	99.8964
438.333	22.6154	64.512	99.8959
439.167	22.0769	64.585	99.8959
440	21.5385	64.673	99.8953
440.833	21.0256	64.739	99.894
441.667	20.5128	64.758	99.8933
442.5	20.0769	64.754	99.8928
443.333	19.6154	64.798	99.8916
444.167	19.2051	64.868	99.8899
445	18.8205	64.943	99.8893
445.833	18.4359	65.027	99.889
446.667	18.1026	65.096	99.8894
447.5	17.7949	65.164	99.8879
448.333	17.4872	65.239	99.8878
449.167	17.2308	65.319	99.8879
450	16.9487	65.446	99.8879
450.833	16.6923	65.592	99.8878
451.667	16.4359	65.691	99.8889
452.5	16.2051	65.776	99.89
453.333	15.9744	65.849	99.8903
454.167	15.7436	65.916	99.8909
455	15.5385	65.989	99.8911
455.833	15.359	66.058	99.8917
456.667	15.1795	66.127	99.8916
457.5	15	66.195	99.8926
458.333	14.8205	66.213	99.8934
459.167	14.6154	66.255	99.8941
460	14.4359	66.331	99.8943
460.833	14.2564	66.393	99.8947
461.667	14.1026	66.448	99.8945
462.5	13.9231	66.454	99.8949
463.333	13.7949	66.453	99.895
464.167	13.641	66.468	99.8956
465	13.4872	66.528	99.8962
465.833	13.3333	66.605	99.8954
466.667	13.1795	66.731	99.8956
467.5	13.0256	66.835	99.8944
468.333	12.9231	66.919	99.8934
469.167	12.7949	66.993	99.8932
470	12.6667	67.079	99.8935
470.833	12.5385	67.217	99.8927
471.667	12.4103	67.341	99.8926
472.5	12.2821	67.416	99.8921
473.333	12.1795	67.429	99.8924
474.167	12.0513	67.432	99.8925
475	11.9487	67.446	99.8914
475.833	11.8205	67.521	99.8914
476.667	11.7179	67.589	99.8916
477.5	11.6154	67.664	99.8914
478.333	11.5128	67.746	99.8902
479.167	11.4103	67.828	99.89
480	11.3333	67.891	99.8898
480.833	11.2564	68.001	99.89
481.667	11.1538	68.14	99.8899
482.5	11.0513	68.279	99.8895
483.333	10.9487	68.414	99.8896
484.167	10.8718	68.485	99.8899
485	10.7949	68.546	99.8906
485.833	10.7179	68.609	99.8899
486.667	10.641	68.678	99.891
487.5	10.5641	68.734	99.8908
488.333	10.4872	68.839	99.8909
489.167	10.3846	68.94	99.8901
490	10.3333	69.014	99.8906
490.833	10.2564	69.083	99.8912
491.667	10.2051	69.146	99.8922
492.5	10.1538	69.156	99.8928
493.333	10.1026	69.17	99.8919
494.167	10.0513	69.19	99.8921
495	10	69.191	99.8912
495.833	9.94872	69.209	99.8915
496.667	9.89744	69.218	99.8903
497.5	9.84615	69.227	99.8905
498.333	9.79487	69.233	99.8892
499.167	9.74359	69.245	99.8876
500	9.71795	69.256	99.8867
500.833	9.66667	69.325	99.8859
501.667	9.66667	69.398	99.8853
502.5	9.66667	69.465	99.885
503.333	9.61538	69.543	99.8851
504.167	9.58974	69.613	99.8849
505	9.5641	69.686	99.8854
505.833	9.51282	69.755	99.8847
506.667	9.51282	69.859	99.8847
507.5	9.48718	70.003	99.8864
508.333	9.46154	70.146	99.8847
509.167	9.46154	70.282	99.8832
510	9.4359	70.424	99.8811
510.833	9.41026	70.562	99.8771
511.667	9.38461	70.652	99.8709
512.5	9.35897	70.723	99.8608
513.333	9.33333	70.795	99.8491
514.167	9.30769	70.877	99.8354
515	9.30769	70.923	99.8193
515.833	9.28205	70.925	99.8004
516.667	9.28205	70.946	99.7814
517.5	9.28205	71.016	99.762
518.333	9.28205	71.087	99.7423
519.167	9.25641	71.167	99.7227
520	9.25641	71.287	99.7048
520.833	9.20513	71.433	99.6904
521.667	9.20513	71.562	99.6779
522.5	9.17949	71.699	99.6658
523.333	9.15384	71.84	99.6565
524.167	9.15384	71.97	99.6482
525	9.1282	72.09	99.6421
525.833	9.10256	72.173	99.6366
526.667	9.10256	72.246	99.6317
527.5	9.07692	72.32	99.6279
528.333	9.05128	72.393	99.625
529.167	9.05128	72.468	99.6214
530	9	72.558	99.6186
530.833	8.97436	72.625	99.6175
531.667	8.94872	72.661	99.6154
532.5	8.92308	72.685	99.6149
533.333	8.89744	72.7	99.6141
534.167	8.87179	72.707	99.6126
535	8.84615	72.713	99.6122
535.833	8.84615	72.749	99.6123
536.667	8.79487	72.82	99.6107
537.5	8.76923	72.892	99.6115
538.333	8.71795	72.972	99.611
539.167	8.66667	73.046	99.6109
540	8.64103	73.161	99.6117
540.833	8.58974	73.303	99.6108
541.667	8.53846	73.446	99.6102
542.5	8.48718	73.592	99.6117
543.333	8.4359	73.746	99.6112
544.167	8.38461	73.866	99.6113
545	8.33333	73.946	99.6129
545.833	8.30769	74.016	99.6129
546.667	8.23077	74.08	99.6134
547.5	8.15385	74.158	99.6137
548.333	8.10256	74.241	99.6129
549.167	8.02564	74.317	99.6136
550	7.94872	74.388	99.6137
550.833	7.87179	74.46	99.6124
551.667	7.76923	74.528	99.613
552.5	7.64102	74.6	99.6135
553.333	7.48718	74.68	99.6134
554.167	7.35897	74.765	99.6125
555	7.23077	74.837	99.6122
555.833	7.1282	74.917	99.612
556.667	7	74.984	99.6121
557.5	6.89744	75.059	99.612
558.333	6.79487	75.135	99.6118
559.167	6.69231	75.21	99.6119
560	6.61538	75.281	99.612
560.833	6.53846	75.356	99.6108
561.667	6.46154	75.419	99.6096
562.5	6.41026	75.479	99.6098
563.333	6.35897	75.557	99.6095
564.167	6.28205	75.632	99.6092
565	6.23077	75.686	99.6086
565.833	6.20513	75.751	99.6077
566.667	6.15385	75.816	99.607
567.5	6.1282	75.885	99.6068
568.333	6.07692	75.965	99.6057
569.167	6.02564	76.04	99.6046
570	5.97436	76.115	99.6042
570.833	5.94872	76.199	99.6034
571.667	5.89744	76.272	99.6027
572.5	5.87179	76.336	99.6018
573.333	5.84615	76.419	99.601
574.167	5.82051	76.492	99.6003
575	5.76923	76.576	99.5999
575.833	5.76923	76.652	99.5994
576.667	5.76923	76.716	99.5993
577.5	5.74359	76.789	99.5997
578.333	5.74359	76.866	99.5999
579.167	5.71795	76.904	99.6003
580	5.66667	76.919	99.6007
580.833	5.66667	76.931	99.6006
581.667	5.64103	76.95	99.6011
582.5	5.61538	76.959	99.6011
583.333	5.61538	76.962	99.6007
584.167	5.58974	76.97	99.6004
585	5.58974	76.986	99.5999
585.833	5.5641	76.987	99.6002
586.667	5.5641	76.997	99.5996
587.5	5.58974	77.045	99.5996
588.333	5.5641	77.115	99.5992
589.167	5.5641	77.202	99.5989
590	5.53846	77.343	99.5986
590.833	5.51282	77.479	99.598
591.667	5.51282	77.626	99.5986
592.5	5.48718	77.777	99.5989
593.333	5.48718	77.921	99.599
594.167	5.48718	78.065	99.5988
595	5.46154	78.209	99.5989
595.833	5.46154	78.343	99.5977
596.667	5.46154	78.473	99.5979
597.5	5.46154	78.545	99.5982
598.333	5.46154	78.557	99.598
599.167	5.48718	78.577	99.5985
600	5.48718	78.587	99.598
		78.586	99.5976
		78.596	99.5972
		78.612	99.5964
		78.622	99.5957
		78.638	99.5957
		78.682	99.5948
		78.815	99.5929
		78.957	99.5926
		79.098	99.592
		79.244	99.5918
		79.401	99.5918
		79.546	99.5913
		79.686	99.5909
		79.829	99.5902
		79.982	99.5896
		80.107	99.589
		80.187	99.5892
		80.213	99.5884
		80.237	99.5882
		80.315	99.5882
		80.382	99.5874
		80.454	99.5872
		80.53	99.5873
		80.608	99.588
		80.679	99.588
		80.75	99.588
		80.769	99.5885
		80.832	99.588
		80.892	99.5878
		80.897	99.5865
		80.916	99.5856
		80.988	99.5848
		81.05	99.5835
		81.064	99.583
		81.073	99.5819
		81.086	99.5817
		81.152	99.5802
		81.225	99.5795
		81.305	99.5797
		81.381	99.5802
		81.452	99.5804
		81.468	99.5811
		81.492	99.5812
		81.619	99.5814
		81.716	99.5824
		81.792	99.5828
		81.87	99.5845
		81.946	99.5854
		82.024	99.5853
		82.099	99.5851
		82.168	99.586
		82.238	99.5856
		82.309	99.5863
		82.326	99.5864
		82.376	99.5869
		82.449	99.5875
		82.522	99.5875
		82.598	99.5876
		82.673	99.5882
		82.748	99.5891
		82.83	99.5891
		82.907	99.5894
		82.986	99.5901
		83.068	99.5899
		83.149	99.5902
		83.23	99.5892
		83.309	99.5892
		83.385	99.5898
		83.458	99.5891
		83.536	99.5885
		83.609	99.5884
		83.685	99.5888
		83.769	99.589
		83.847	99.5887
		83.927	99.5879
		84.009	99.5873
		84.088	99.5868
		84.168	99.5862
		84.252	99.5858
		84.333	99.5851
		84.414	99.5844
		84.498	99.584
		84.571	99.5832
		84.647	99.583
		84.725	99.5829
		84.802	99.5836
		84.88	99.5826
		84.954	99.5821
		85.03	99.583
		85.105	99.5831
		85.184	99.5839
		85.26	99.5842
		85.338	99.584
		85.413	99.5842
		85.487	99.5844
		85.559	99.5842
		85.634	99.5854
		85.714	99.5859
		85.792	99.5857
		85.873	99.5858
		85.952	99.5853
		86.026	99.5855
		86.1	99.5854
		86.182	99.5852
		86.261	99.5852
		86.341	99.5859
		86.421	99.5853
		86.498	99.5857
		86.573	99.5859
		86.659	99.5854
		86.792	99.5852
		86.924	99.5848
		87.068	99.5855
		87.212	99.586
		87.349	99.5863
		87.469	99.5859
		87.547	99.5866
		87.63	99.5867
		87.71	99.5864
		87.786	99.587
		87.805	99.5867
		87.838	99.5866
		87.912	99.5855
		87.989	99.5855
		88.078	99.5842
		88.19	99.584
		88.331	99.5832
		88.472	99.5817
		88.618	99.5807
		88.752	99.5804
		88.908	99.5811
		89.045	99.5808
		89.133	99.5811
		89.213	99.5807
		89.282	99.5817
		89.343	99.5813
		89.422	99.5821
		89.502	99.5822
		89.52	99.5828
		89.549	99.5822
		89.625	99.582
		89.707	99.5825
		89.79	99.5828
		89.873	99.5828
		89.96	99.5825
		90.047	99.5821
		90.127	99.581
		90.146	99.5816
		90.221	99.581
		90.289	99.5811
		90.297	99.5803
		90.301	99.5792
		90.304	99.5782
		90.31	99.5779
		90.325	99.5774
		90.341	99.5771
		90.354	99.5763
		90.424	99.5755
		90.499	99.5756
		90.579	99.5759
		90.655	99.5757
		90.741	99.5755
		90.823	99.5758
		90.904	99.5757
		90.976	99.5766
		91.086	99.5775
		91.23	99.5788
		91.378	99.5795
		91.518	99.5797
		91.655	99.5793
		91.796	99.5794
		91.929	99.5796
		92.064	99.5799
		92.2	99.5798
		92.34	99.5801
		92.452	99.5806
		92.531	99.581
		92.605	99.581
		92.689	99.5811
		92.771	99.5815
		92.845	99.5831
		92.925	99.5838
		93.007	99.5844
		93.087	99.5852
		93.17	99.5853
		93.249	99.585
		93.328	99.5847
		93.399	99.5845
		93.471	99.5854
		93.545	99.5855
		93.627	99.5844
		93.703	99.5848
		93.785	99.5837
		93.857	99.5828
		93.934	99.5813
		93.999	99.5806
		94.072	99.5797
		94.161	99.5797
		94.238	99.5795
		94.32	99.5796
		94.395	99.5789
		94.483	99.5789
		94.519	99.5797
		94.538	99.5805
		94.551	99.5814
		94.59	99.5821
		94.672	99.5825
		94.751	99.5828
		94.837	99.5822
		94.91	99.5832
		94.988	99.5839
		95.057	99.584
		95.141	99.5842
		95.216	99.5844
		95.293	99.5841
		95.345	99.5841
		95.357	99.5839
		95.363	99.5833
		95.369	99.5835
		95.383	99.583
		95.398	99.5841
		95.41	99.5841
		95.455	99.5842
		95.532	99.5837
		95.605	99.5838
		95.683	99.5844
		95.76	99.5848
		95.84	99.5853
		95.917	99.5849
		95.993	99.5836
		96.068	99.5822
		96.146	99.5822
		96.224	99.5813
		96.303	99.5814
		96.386	99.5815
		96.466	99.5802
		96.545	99.58
		96.619	99.5796
		96.698	99.58
		96.777	99.5802
		96.857	99.5805
		96.972	99.5792
		97.113	99.5784
		97.212	99.5782
		97.293	99.5772
		97.373	99.5762
		97.446	99.5756
		97.534	99.5756
		97.612	99.5748
		97.708	99.574
		97.85	99.5736
		97.954	99.5729
		98.039	99.5726
		98.162	99.5723
		98.296	99.5723
		98.441	99.573
		98.586	99.5727
		98.725	99.5722
		98.877	99.5719
		99.004	99.573
		99.075	99.5731
		99.146	99.5739
		99.175	99.5736
		99.201	99.5723
		99.219	99.5722
		99.237	99.5721
		99.252	99.5715
		99.267	99.5716
		99.278	99.5713
		99.296	99.5696
		99.321	99.5684
		99.344	99.5682
		99.403	99.5676
		99.476	99.5686
		99.575	99.5682
		99.711	99.5682
		99.85	99.5692
		99.997	99.5701
		100.134	99.5711
		100.273	99.5731
		100.414	99.5747
		100.566	99.5752
		100.712	99.5778
		100.849	99.5788
		100.972	99.5799
		101.035	99.5799
		101.06	99.5799
		101.075	99.5792
		101.09	99.5788
		101.107	99.5774
		101.119	99.5761
		101.125	99.5754
		101.14	99.5738
		101.154	99.5715
		101.171	99.57
		101.205	99.5703
		101.286	99.5695
		101.359	99.569
		101.449	99.5687
		101.583	99.5695
		101.722	99.5697
		101.863	99.5696
		102.002	99.5689
		102.141	99.5704
		102.273	99.5718
		102.347	99.571
		102.425	99.5712
		102.538	99.5711
		102.669	99.5707
		102.75	99.5701
		102.829	99.5701
		102.915	99.5704
		102.994	99.5718
		103.078	99.5711
		103.166	99.5704
		103.314	99.5707
		103.45	99.5705
		103.555	99.5706
		103.63	99.5719
		103.654	99.5718
		103.677	99.5718
		103.691	99.5724
		103.709	99.5721
		103.724	99.5723
		103.74	99.5723
		103.752	99.5717
		103.776	99.5711
		103.827	99.5705
		103.907	99.5687
		104.041	99.5688
		104.178	99.5688
		104.324	99.5684
		104.465	99.5679
		104.595	99.5678
		104.676	99.568
		104.789	99.5685
		104.926	99.5703
		105.037	99.5708
		105.116	99.5713
		105.211	99.571
		105.29	99.5712
		105.372	99.5718
		105.443	99.5725
		105.475	99.5729
		105.553	99.573
		105.614	99.573
		105.687	99.5721
		105.77	99.572
		105.844	99.5729
		105.856	99.5731
		105.877	99.5721
		105.891	99.5711
		105.919	99.5705
		106.034	99.57
		106.183	99.57
		106.311	99.5692
		106.399	99.5692
		106.474	99.5701
		106.567	99.5703
		106.701	99.5715
		106.84	99.5735
		106.982	99.5747
		107.135	99.5759
		107.245	99.5766
		107.319	99.5769
		107.404	99.5792
		107.489	99.5799
		107.569	99.5805
		107.656	99.5805
		107.749	99.5804
		107.842	99.5796
		107.92	99.5786
		107.99	99.5774
		108.075	99.577
		108.156	99.5765
		108.237	99.5756
		108.304	99.5752
		108.384	99.5745
		108.433	99.5739
		108.507	99.5737
		108.567	99.5745
		108.642	99.575
		108.708	99.5757
		108.775	99.5765
		108.854	99.5767
		108.898	99.5762
		108.922	99.5754
		108.941	99.575
		108.977	99.5754
		108.988	99.5755
		109.013	99.575
		109.033	99.5751
		109.06	99.5752
		109.08	99.576
		109.095	99.5761
		109.144	99.5772
		109.223	99.5782
		109.305	99.5786
		109.389	99.5782
		109.497	99.5773
		109.634	99.5775
		109.782	99.5772
		109.881	99.5768
		109.967	99.5757
		110.055	99.5758
		110.197	99.5753
		110.342	99.5761
		110.485	99.5767
		110.62	99.5784
		110.731	99.5798
		110.826	99.5801
		110.905	99.5804
		111.029	99.5812
		111.171	99.582
		111.309	99.5824
		111.39	99.5833
		111.47	99.5827
		111.566	99.5824
		111.653	99.5811
		111.736	99.5802
		111.806	99.5801
		111.891	99.5804
		111.987	99.5804
		112.066	99.5797
		112.139	99.5797
		112.223	99.5783
		112.301	99.5786
		112.364	99.5774
		112.439	99.5778
		112.527	99.5783
		112.607	99.5779
		112.687	99.5771
		112.704	99.5774
		112.753	99.5774
		112.844	99.5767
		112.926	99.5767
		113.009	99.5755
		113.098	99.576
		113.191	99.5758
		113.257	99.5755
		113.282	99.5743
		113.32	99.5751
		113.396	99.5745
		113.448	99.5739
		113.461	99.5734
		113.485	99.5745
		113.504	99.5748
		113.519	99.5749
		113.53	99.5754
		113.566	99.5759
		113.644	99.577
		113.706	99.5769
		113.779	99.5778
		113.863	99.5788
		113.999	99.5793
		114.135	99.5793
		114.273	99.5804
		114.413	99.5813
		114.554	99.5814
		114.693	99.5815
		114.83	99.5818
		114.968	99.5828
		115.104	99.5828
		115.237	99.5826
		115.316	99.5831
		115.382	99.5832
		115.463	99.5836
		115.54	99.5831
		115.62	99.5824
		115.694	99.582
		115.773	99.5823
		115.852	99.5814
		115.932	99.5802
		115.997	99.58
		116.025	99.5797
		116.053	99.579
		116.072	99.5773
		116.093	99.5773
		116.111	99.5764
		116.135	99.5756
		116.158	99.5742
		116.174	99.5745
		116.197	99.574
		116.231	99.5726
		116.308	99.5712
		116.391	99.5708
		116.471	99.5711
		116.581	99.5699
		116.722	99.5702
		116.861	99.5703
		117.003	99.5707
		117.151	99.5702
		117.293	99.5706
		117.43	99.5718
		117.565	99.5728
		117.701	99.5737
		117.841	99.5745
		117.947	99.5753
		117.985	99.5764
		118.004	99.5781
		118.022	99.578
		118.037	99.5777
		118.105	99.5782
		118.194	99.5776
		118.284	99.578
		118.371	99.5774
		118.45	99.5768
		118.536	99.5772
		118.658	99.5765
		118.792	99.5748
		118.931	99.5741
		119.072	99.5749
		119.165	99.5741
		119.244	99.5741
		119.312	99.5748
		119.394	99.5741
		119.478	99.5737
		119.508	99.5736
		119.526	99.572
		119.555	99.5725
		119.575	99.5726
		119.593	99.5708
		119.608	99.5697
		119.624	99.5696
		119.651	99.5678
		119.668	99.5686
		119.683	99.5685
		119.753	99.5674
		119.838	99.5685
		119.921	99.5686
		120.002	99.5689
		120.081	99.5702
		120.166	99.572
		120.249	99.5724
		120.33	99.574
		120.412	99.5739
		120.498	99.5742
		120.576	99.5747
		120.651	99.5754
		120.726	99.5762
		120.809	99.5767
		120.891	99.5765
		120.973	99.5766
		121.051	99.5774
		121.131	99.5774
		121.216	99.578
		121.294	99.5796
		121.379	99.58
		121.461	99.5798
		121.541	99.5793
		121.625	99.58
		121.708	99.5803
		121.788	99.5801
		121.883	99.5791
		122.019	99.5783
		122.152	99.578
		122.297	99.5768
		122.435	99.5777
		122.523	99.5777
		122.609	99.5775
		122.702	99.5757
		122.842	99.5753
		122.986	99.5751
		123.117	99.5749
		123.209	99.5744
		123.298	99.5743
		123.368	99.5742
		123.446	99.5735
		123.576	99.573
		123.713	99.573
		123.841	99.5736
		123.917	99.5737
		123.993	99.5739
		124.071	99.5734
		124.149	99.5738
		124.213	99.5735
		124.241	99.5734
		124.262	99.5732
		124.287	99.5734
		124.308	99.5718
		124.326	99.5714
		124.348	99.5703
		124.365	99.5703
		124.381	99.5705
		124.39	99.5709
		124.421	99.571
		124.497	99.5715
		124.577	99.5715
		124.656	99.5711
		124.738	99.5727
		124.818	99.5742
		124.9	99.5756
		124.986	99.5769
		125.111	99.5778
		125.255	99.5782
		125.394	99.5783
		125.528	99.5784
		125.673	99.5777
		125.807	99.5781
		125.947	99.578
		126.086	99.578
		126.219	99.5772
		126.344	99.5761
		126.437	99.5761
		126.521	99.5756
		126.599	99.5753
		126.69	99.575
		126.771	99.5751
		126.859	99.5751
		126.931	99.5745
		127.008	99.5741
		127.045	99.5732
		127.076	99.5726
		127.103	99.5719
		127.127	99.5717
		127.154	99.5713
		127.175	99.5707
		127.198	99.5701
		127.224	99.5691
		127.258	99.5687
		127.286	99.5677
		127.365	99.5679
		127.455	99.5682
		127.541	99.5678
		127.621	99.567
		127.707	99.5675
		127.784	99.5681
		127.866	99.5687
		127.945	99.5695
		128.019	99.5699
		128.097	99.5701
		128.176	99.5716
		128.252	99.572
		128.327	99.5727
		128.407	99.574
		128.483	99.5747
		128.567	99.5756
		128.645	99.5762
		128.726	99.5767
		128.811	99.578
		128.895	99.5788
		128.978	99.5791
		129.058	99.5792
		129.144	99.5794
		129.223	99.5799
		129.304	99.5799
		129.381	99.5793
		129.483	99.5799
		129.62	99.5807
		129.756	99.5797
		129.896	99.5808
		130.038	99.5813
		130.179	99.5815
		130.312	99.5821
		130.459	99.5824
		130.602	99.5826
		130.741	99.5829
		130.865	99.5832
		130.949	99.5834
		131.029	99.5845
		131.109	99.5829
		131.187	99.5819
		131.269	99.5819
		131.362	99.5812
		131.443	99.5799
		131.525	99.579
		131.619	99.5783
		131.697	99.5777
		131.783	99.5762
		131.876	99.5754
		131.956	99.5762
		132.006	99.5762
		132.089	99.5762
		132.166	99.577
		132.25	99.5774
		132.334	99.5783
		132.416	99.5796
		132.506	99.5805
		132.584	99.5817
		132.659	99.5817
		132.746	99.5823
		132.864	99.5819
		132.946	99.5818
		133.025	99.5818
		133.098	99.5832
		133.179	99.5839
		133.258	99.5824
		133.276	99.5822
		133.333	99.5817
		133.418	99.5822
		133.5	99.5822
		133.57	99.5823
		133.648	99.5827
		133.71	99.583
		133.74	99.5823
		133.778	99.5814
		133.858	99.5823
		134	99.5823
		134.113	99.5811
		134.196	99.5815
		134.278	99.5812
		134.355	99.582
		134.44	99.5815
		134.547	99.5816
		134.683	99.581
		134.806	99.581
		134.892	99.5808
		134.969	99.5802
		135.046	99.5811
		135.12	99.5808
		135.203	99.5801
		135.242	99.5799
		135.268	99.5808
		135.285	99.5802
		135.313	99.5805
		135.336	99.5796
		135.355	99.5791
		135.38	99.5786
		135.41	99.5787
		135.438	99.5787
		135.461	99.5793
		135.543	99.5782
		135.624	99.5774
		135.71	99.5771
		135.8	99.577
		135.937	99.5771
		136.085	99.5781
		136.235	99.5798
		136.371	99.58
		136.516	99.5809
		136.653	99.5807
		136.788	99.5821
		136.931	99.5822
		137.073	99.5828
		137.203	99.5824
		137.246	99.5838
		137.273	99.5838
		137.282	99.5831
		137.301	99.583
		137.319	99.5817
		137.346	99.5808
		137.372	99.5793
		137.39	99.5782
		137.409	99.5779
		137.433	99.5774
		137.498	99.5752
		137.593	99.5739
		137.743	99.5727
		137.89	99.572
		138.03	99.5721
		138.17	99.573
		138.284	99.5731
		138.366	99.574
		138.45	99.5733
		138.541	99.5732
		138.673	99.5736
		138.793	99.5731
		138.871	99.573
		138.931	99.5728
		138.958	99.573
		138.981	99.5724
		139.03	99.5727
		139.159	99.572
		139.292	99.5713
		139.424	99.5716
		139.517	99.5717
		139.601	99.5724
		139.687	99.5733
		139.792	99.5738
		139.932	99.5735
		140.036	99.5736
		140.122	99.5743
		140.158	99.5746
		140.188	99.5754
		140.222	99.575
		140.3	99.5745
		140.387	99.5738
		140.472	99.5728
		140.552	99.5717
		140.637	99.5719
		140.759	99.5717
		140.899	99.5707
		141.041	99.5704
		141.186	99.5705
		141.319	99.5708
		141.413	99.5712
		141.494	99.5712
		141.577	99.5723
		141.661	99.5732
		141.745	99.5732
		141.829	99.5726
		141.913	99.5726
		142.005	99.5729
		142.09	99.5724
		142.174	99.5717
		142.25	99.572
		142.33	99.5717
		142.406	99.5709
		142.486	99.5704
		142.571	99.5699
		142.65	99.5702
		142.733	99.5699
		142.813	99.5701
		142.899	99.5701
		142.975	99.5707
		143.061	99.5699
		143.145	99.5701
		143.23	99.5698
		143.313	99.5691
		143.396	99.5689
		143.484	99.5681
		143.569	99.5683
		143.648	99.5676
		143.736	99.5673
		143.828	99.5673
		143.9	99.5673
		143.968	99.5678
		143.994	99.5685
		144.057	99.5686
		144.097	99.5678
		144.117	99.5685
		144.14	99.5681
		144.165	99.5682
		144.18	99.5681
		144.203	99.567
		144.236	99.5672
		144.273	99.5661
		144.37	99.5658
		144.473	99.5662
		144.589	99.5669
		144.68	99.5671
		144.761	99.5679
		144.84	99.5675
		144.921	99.5678
		145	99.5687
		145.082	99.569
		145.16	99.5698
		145.228	99.5704
		145.263	99.5704
		145.329	99.5703
		145.405	99.5703
		145.485	99.5706
		145.571	99.5718
		145.651	99.5722
		145.735	99.5724
		145.819	99.5721
		145.903	99.572
		145.984	99.572
		146.054	99.5722
		146.101	99.5728
		146.18	99.573
		146.263	99.5729
		146.379	99.5726
		146.525	99.5726
		146.658	99.5723
		146.796	99.5731
		146.933	99.5741
		147.068	99.5746
		147.209	99.5748
		147.352	99.5756
		147.481	99.5759
		147.618	99.5761
		147.716	99.5763
		147.794	99.5766
		147.884	99.5774
		147.968	99.5773
		148.049	99.5768
		148.135	99.5755
		148.221	99.575
		148.303	99.5742
		148.399	99.5735
		148.486	99.5726
		148.567	99.572
		148.646	99.5716
		148.732	99.5707
		148.806	99.5705
		148.897	99.5697
		148.98	99.5696
		149.059	99.5702
		149.137	99.5704
		149.218	99.5706
		149.291	99.5709
		149.378	99.5717
		149.462	99.5724
		149.532	99.5733
		149.582	99.5731
		149.605	99.5736
		149.627	99.5741
		149.654	99.5734
		149.684	99.5729
		149.705	99.5727
		149.776	99.5725
		149.861	99.5714
		149.942	99.5715
		150.023	99.5711
		150.147	99.5719
		150.295	99.5731
		150.439	99.5738
		150.574	99.5743
		150.714	99.5751
		150.853	99.5755
		150.957	99.5755
		151.034	99.5775
		151.117	99.5778
		151.197	99.5786
		151.278	99.5784
		151.328	99.5775
		151.413	99.5769
		151.495	99.5772
		151.571	99.5769
		151.649	99.5775
		151.725	99.5778
		151.808	99.5771
		151.895	99.5755
		151.982	99.5748
		152.063	99.5742
		152.17	99.5743
		152.244	99.5742
		152.325	99.5736
		152.415	99.5735
		152.489	99.5718
		152.52	99.5713
		152.55	99.5703
		152.571	99.5712
		152.603	99.571
		152.634	99.5703
		152.661	99.5697
		152.69	99.5697
		152.722	99.5697
		152.776	99.5696
		152.879	99.5699
		153.022	99.5699
		153.166	99.5696
		153.32	99.5694
		153.463	99.5696
		153.606	99.5704
		153.743	99.5709
		153.88	99.5721
		154.027	99.5723
		154.143	99.5728
		154.223	99.5733
		154.304	99.5735
		154.381	99.5746
		154.456	99.5748
		154.532	99.5751
		154.605	99.5752
		154.656	99.5752
		154.685	99.5746
		154.702	99.5746
		154.718	99.5744
		154.748	99.5738
		154.773	99.5736
		154.799	99.5727
		154.825	99.5716
		154.854	99.5702
		154.887	99.5694
		154.947	99.5685
		155.034	99.5682
		155.123	99.5677
		155.208	99.5662
		155.3	99.5661
		155.411	99.5658
		155.503	99.566
		155.586	99.566
		155.667	99.5671
		155.749	99.568
		155.832	99.5691
		155.913	99.5689
		155.994	99.5686
		156.078	99.5696
		156.146	99.5701
		156.204	99.571
		156.302	99.5711
		156.437	99.5721
		156.579	99.5714
		156.715	99.5713
		156.851	99.5714
		156.998	99.5717
		157.138	99.5725
		157.275	99.573
		157.417	99.5734
		157.554	99.5729
		157.67	99.5728
		157.758	99.5727
		157.839	99.5731
		157.913	99.5724
		158.005	99.5714
		158.082	99.5708
		158.167	99.5704
		158.251	99.57
		158.332	99.5698
		158.418	99.5696
		158.471	99.5687
		158.548	99.5672
		158.627	99.5667
		158.723	99.5661
		158.797	99.5657
		158.876	99.5643
		158.913	99.5626
		158.939	99.5604
		159.001	99.5586
		159.089	99.5565
		159.209	99.5551
		159.3	99.5542
		159.39	99.5532
		159.475	99.5527
		159.566	99.5523
		159.634	99.5524
		159.705	99.5532
		159.793	99.5534
		159.844	99.5539
		159.867	99.5554
		159.888	99.557
		159.911	99.5575
		159.935	99.5575
		159.96	99.5577
		159.982	99.5578
		160.026	99.5582
		160.108	99.5585
		160.19	99.5589
		160.27	99.5594
		160.35	99.5597
		160.431	99.5597
		160.517	99.5594
		160.602	99.5598
		160.686	99.5603
		160.776	99.5607
		160.859	99.5611
		160.945	99.5622
		161.027	99.5626
		161.113	99.5618
		161.202	99.5617
		161.287	99.5612
		161.37	99.562
		161.458	99.5619
		161.54	99.5611
		161.665	99.5611
		161.809	99.5596
		161.95	99.558
		162.09	99.5572
		162.231	99.5577
		162.368	99.5582
		162.511	99.558
		162.648	99.558
		162.785	99.5578
		162.928	99.5583
		163.02	99.5571
		163.102	99.5581
		163.184	99.5573
		163.263	99.557
		163.351	99.556
		163.434	99.5546
		163.52	99.5547
		163.607	99.5543
		163.695	99.5543
		163.779	99.5536
		163.857	99.5534
		163.885	99.5524
		163.916	99.5522
		163.958	99.5518
		163.986	99.5515
		164.015	99.5509
		164.046	99.5497
		164.081	99.5482
		164.104	99.547
		164.154	99.5457
		164.251	99.5458
		164.389	99.5461
		164.523	99.5475
		164.664	99.549
		164.798	99.5497
		164.939	99.5508
		165.075	99.5515
		165.209	99.5534
		165.351	99.5542
		165.463	99.5563
		165.55	99.5565
		165.64	99.5564
		165.725	99.5557
		165.798	99.5548
		165.878	99.5536
		165.918	99.5535
		165.945	99.5539
		165.973	99.5539
		165.994	99.5539
		166.022	99.5526
		166.046	99.5525
		166.073	99.5522
		166.098	99.5521
		166.125	99.5519
		166.157	99.5512
		166.233	99.5502
		166.373	99.549
		166.518	99.5479
		166.662	99.5477
		166.802	99.5483
		166.944	99.5487
		167.083	99.5496
		167.231	99.5499
		167.377	99.5503
		167.52	99.5517
		167.661	99.5523
		167.738	99.553
		167.796	99.5536
		167.876	99.5531
		167.962	99.5536
		168.041	99.553
		168.126	99.5524
		168.204	99.552
		168.286	99.5521
		168.364	99.5519
		168.435	99.5525
		168.517	99.5517
		168.617	99.5511
		168.697	99.5511
		168.783	99.55
		168.862	99.5502
		168.936	99.55
		169.022	99.5497
		169.099	99.5485
		169.19	99.5482
		169.286	99.5468
		169.379	99.5466
		169.453	99.5467
		169.542	99.5467
		169.627	99.547
		169.72	99.5466
		169.817	99.5458
		169.895	99.5461
		169.93	99.5468
		169.955	99.5461
		169.977	99.5462
		170.007	99.5466
		170.05	99.5463
		170.082	99.5457
		170.11	99.5444
		170.138	99.5431
		170.159	99.5426
		170.192	99.5424
		170.278	99.5424
		170.387	99.5424
		170.525	99.5428
		170.663	99.543
		170.798	99.5438
		170.93	99.5444
		171.073	99.5454
		171.217	99.5469
		171.359	99.5478
		171.495	99.548
		171.62	99.5477
		171.724	99.5482
		171.792	99.5477
		171.831	99.5478
		171.863	99.547
		171.897	99.5463
		171.92	99.5454
		171.972	99.5443
		172.056	99.5442
		172.149	99.5433
		172.227	99.5425
		172.31	99.5419
		172.416	99.5413
		172.541	99.5404
		172.683	99.5396
		172.825	99.5394
		172.969	99.5388
		173.087	99.5393
		173.173	99.5386
		173.252	99.5382
		173.356	99.5381
		173.454	99.5379
		173.531	99.5374
		173.621	99.5374
		173.673	99.5375
		173.701	99.5376
		173.727	99.5374
		173.75	99.5368
		173.777	99.5357
		173.808	99.5353
		173.843	99.535
		173.929	99.5343
		174.018	99.5347
		174.097	99.5347
		174.172	99.5355
		174.256	99.5354
		174.339	99.5364
		174.422	99.5365
		174.509	99.5387
		174.594	99.5394
		174.674	99.5396
		174.701	99.5404
		174.759	99.5406
		174.85	99.5409
		174.976	99.5394
		175.117	99.5393
		175.248	99.5394
		175.384	99.5397
		175.52	99.5394
		175.658	99.5399
		175.795	99.5406
		175.921	99.5398
		176.029	99.54
		176.113	99.5398
		176.199	99.5408
		176.277	99.5407
		176.371	99.5398
		176.46	99.5385
		176.54	99.5374
		176.617	99.5371
		176.702	99.5358
		176.796	99.5359
		176.875	99.5352
		176.955	99.5339
		177.027	99.5329
		177.101	99.532
		177.182	99.531
		177.261	99.5308
		177.358	99.5299
		177.447	99.5291
		177.53	99.5285
		177.613	99.5277
		177.707	99.5268
		177.792	99.5264
		177.882	99.5263
		177.981	99.5255
		178.035	99.5253
		178.11	99.5253
		178.189	99.5248
		178.272	99.5243
		178.357	99.5243
		178.447	99.5249
		178.527	99.5247
		178.617	99.5245
		178.704	99.5246
		178.792	99.5253
		178.915	99.5259
		179.02	99.5258
		179.1	99.5261
		179.191	99.5258
		179.273	99.5265
		179.352	99.5265
		179.438	99.5267
		179.514	99.5269
		179.593	99.5267
		179.668	99.5263
		179.742	99.526
		179.816	99.5266
		179.892	99.5266
		179.97	99.527
		180.058	99.5263
		180.146	99.526
		180.222	99.5264
		180.315	99.5264
		180.406	99.5261
		180.493	99.5262
		180.582	99.5259
		180.672	99.5253
		180.762	99.5249
		180.849	99.5249
		180.925	99.5244
		181.001	99.5236
		181.091	99.5229
		181.159	99.5226
		181.218	99.5227
		181.262	99.5228
		181.346	99.5227
		181.43	99.5223
		181.514	99.5213
		181.572	99.5209
		181.605	99.52
		181.654	99.5199
		181.737	99.5193
		181.834	99.5187
		181.941	99.5179
		182.066	99.5171
		182.146	99.5169
		182.223	99.5165
		182.308	99.5173
		182.42	99.5167
		182.557	99.5164
		182.676	99.5148
		182.768	99.5139
		182.843	99.5137
		182.929	99.5132
		183.015	99.5122
		183.095	99.511
		183.141	99.5104
		183.195	99.5098
		183.264	99.5092
		183.356	99.5088
		183.446	99.5085
		183.525	99.5082
		183.616	99.5073
		183.698	99.5072
		183.786	99.5064
		183.88	99.5063
		184.013	99.5057
		184.13	99.5045
		184.219	99.5045
		184.295	99.504
		184.331	99.5047
		184.364	99.5041
		184.394	99.5028
		184.425	99.5019
		184.452	99.5018
		184.478	99.5006
		184.503	99.4994
		184.532	99.4983
		184.575	99.4965
		184.612	99.4962
		184.691	99.4942
		184.781	99.4944
		184.909	99.4949
		185.046	99.4951
		185.184	99.4954
		185.325	99.4969
		185.463	99.4972
		185.597	99.4986
[truncated: 4,874 more rows]

## Sheet: Figure 2a
Figure 2a
Molar ratio of [IL]:[OFHDODA]	Log σ (S cm-1)
10.5:2	-4.04
8.5:2	-3.79
6.5:2	-3.85
4.5:2	-4.1
2.5:2	-4.54

## Sheet: Figure 2b
Figure 2b
Molar ratio of [VEC]:[IL]:[OFHDODA]	Log σ (S cm-1)
1:8.5:2	-3.31
3:8.5:2	-2.86
5:8.5:2	-3.02
7:8.5:2	-3.33

## Sheet: Figure 2c
Figure 2c
Time(s)	Current (μA)	Z' (Ω)	-Z'' (Ω)	Z' (Ω)	-Z'' (Ω)
-4.54747e-12	45.3895	16.488	0.19148	16.0376	0.12992
0.5	45.2774	16.6539	0.37712	16.2025	0.32468
1	45.0941	16.7671	0.52708	16.3033	0.49989
1.5	44.874	16.861	0.6742	16.4025	0.65882
2	44.7062	16.942	0.84676	16.4959	0.8353
2.5	44.4968	17.0359	1.02561	16.5799	1.01457
3	44.2782	17.1358	1.22841	16.6816	1.21658
3.5	44.0168	17.2383	1.46703	16.7951	1.46571
4	43.7858	17.37	1.74664	16.9191	1.75147
4.5	43.5957	17.5158	2.08851	17.0787	2.09523
5	43.3828	17.7014	2.47624	17.2538	2.49345
5.5	43.1716	17.9231	2.95373	17.4847	2.9684
6	42.9869	18.1922	3.49755	17.7637	3.51011
6.5	42.8032	18.5142	4.1279	18.0882	4.14887
7	42.6149	18.9085	4.87545	18.4733	4.87818
7.5	42.4177	19.3629	5.73796	18.933	5.73681
8	42.2432	19.9091	6.74044	19.4846	6.76235
8.5	42.0701	20.5427	7.9233	20.1119	7.92868
9	41.9267	21.3138	9.30941	20.876	9.31764
9.5	41.7727	22.211	10.9335	21.7843	10.9338
10	41.6268	23.321	12.8322	22.8661	12.8354
10.5	41.5021	24.6379	15.0484	24.1951	15.0698
11	41.369	26.2618	17.6565	25.8193	17.6691
11.5	41.252	28.2153	20.5871	27.7514	20.6506
12	41.1064	30.6645	23.9759	30.2643	24.0786
12.5	40.9521	33.3412	27.414	32.882	27.5269
13	40.7859	36.9247	31.6706	36.5024	31.798
13.5	40.6288	41.7739	36.7819	41.3952	36.9632
14	40.4871	47.265	41.8719	46.9154	42.0766
14.5	40.3662	53.8983	47.1688	53.5683	47.411
15	40.2668	61.969	52.4943	61.6665	52.7473
15.5	40.1641	71.514	57.4597	71.2711	57.7195
16	40.0656	82.5351	61.6222	82.3433	61.84
16.5	39.9182	94.9395	64.3729	94.719	64.6035
17	39.8063	108.023	65.2139	107.93	65.4862
17.5	39.7323	121.311	63.942	121.215	64.2881
18	39.6389	133.797	60.6077	133.693	61.0361
18.5	39.5547	144.904	55.7738	144.852	56.1632
19	39.441	154.128	49.7755	154.222	50.2435
19.5	39.3444	161.504	43.5232	161.647	43.9662
20	39.2305	167.24	37.3103	167.454	37.8133
20.5	39.1219	171.68	31.7513	171.794	32.2186
21	38.9767	174.803	26.8043	175.169	27.2397
21.5	38.8754	177.115	22.5469	177.511	22.9852
22	38.7937	179.053	18.9607	179.284	19.4083
22.5	38.6501	180.455	16.0587	180.907	16.4476
23	38.5414	181.7	13.563	182.189	14.0585
23.5	38.4705	182.48	11.6554	183.103	12.1535
24	38.4178	183.331	10.0445	183.953	10.5162
24.5	38.3451	184.105	8.7465	184.824	9.2536
25	38.2803	184.72	7.71176	185.555	8.25307
25.5	38.1952	185.381	6.92969	186.241	7.41361
26	38.1228	185.908	6.25784	186.927	6.70751
26.5	38.0209	186.468	5.77767	187.544	6.12724
27	37.9421	186.998	5.3607	188.156	5.7099
27.5	37.87	187.493	5.03376	188.662	5.32461
28	37.7874	187.957	4.86546	189.263	5.19087
28.5	37.7249	188.539	4.72213	189.82	4.97071
29	37.6395	189.014	4.66632	190.375	4.93097
29.5	37.5631	189.586	4.76943	191	4.90718
30	37.5417	190.066	4.88546	191.56	5.04075
30.5	37.4572	190.679	5.02027	192.082	5.1319
31	37.3767	191.281	5.28421	192.838	5.28089
31.5	37.2988	191.904	5.55794	193.482	5.5612
32	37.2311	192.615	5.87091	194.115	5.89318
32.5	37.1648	193.437	6.32096	194.882	6.22094
33	37.1438	194.208	6.85546	195.77	6.65211
33.5	37.0903	194.989	7.39245	196.596	7.23326
34	37.0333	195.914	7.94112	197.469	7.81546
34.5	36.9152	197.041	8.6329	198.405	8.43047
35	36.8717	198.174	9.53315	199.584	9.12325
35.5	36.8219	199.289	10.4747	200.778	10.0684
36	36.7968	200.599	11.402	201.998	11.1259
36.5	36.7903	202.144	12.4671	203.34	12.1822
37	36.7554
37.5	36.6934
38	36.6139
38.5	36.5252
39	36.451
39.5	36.4038
40	36.3357
40.5	36.2588
41	36.2024
41.5	36.1738
42	36.1293
42.5	36.0743
43	36.0251
43.5	35.9805
44	35.9239
44.5	35.8768
45	35.8633
45.5	35.7896
46	35.7239
46.5	35.6839
47	35.6379
47.5	35.6118
48	35.57
48.5	35.5159
49	35.4748
49.5	35.4513
50	35.4132
50.5	35.3662
51	35.3745
51.5	35.37
52	35.2832
52.5	35.2084
53	35.1613
53.5	35.1168
54	35.0563
54.5	34.9821
55	34.9581
55.5	34.9734
56	34.9234
56.5	34.8971
57	34.8571
57.5	34.8023
58	34.7966
58.5	34.7359
59	34.6867
59.5	34.6708
60	34.6597
60.5	34.6446
61	34.6009
61.5	34.5613
62	34.5172
62.5	34.4539
63	34.4378
63.5	34.4035
64	34.3887
64.5	34.3414
65	34.3015
65.5	34.3036
66	34.2837
66.5	34.2322
67	34.191
67.5	34.1897
68	34.1457
68.5	34.1293
69	34.0968
69.5	34.0845
70	34.0456
70.5	34.0253
71	33.992
71.5	33.9916
72	33.9735
72.5	33.9374
73	33.9046
73.5	33.9156
74	33.8773
74.5	33.811
75	33.7741
75.5	33.7258
76	33.6929
76.5	33.6663
77	33.6193
77.5	33.6276
78	33.6093
78.5	33.6056
79	33.5898
79.5	33.6082
80	33.5843
80.5	33.5585
81	33.5456
81.5	33.4902
82	33.4915
82.5	33.4762
83	33.4497
83.5	33.4234
84	33.4122
84.5	33.4053
85	33.3776
85.5	33.3444
86	33.307
86.5	33.2927
87	33.2617
87.5	33.2468
88	33.2221
88.5	33.2006
89	33.1647
89.5	33.1512
90	33.1371
90.5	33.1223
91	33.1101
91.5	33.1009
92	33.0803
92.5	33.0381
93	33.0076
93.5	33.014
94	32.9943
94.5	32.9902
95	32.9753
95.5	32.9459
96	32.9234
96.5	32.8707
97	32.8493
97.5	32.8491
98	32.8145
98.5	32.8132
99	32.8007
99.5	32.7664
100	32.7829
100.5	32.8041
101	32.7805
101.5	32.7307
102	32.6929
102.5	32.6684
103	32.6484
103.5	32.646
104	32.6456
104.5	32.6497
105	32.5956
105.5	32.5893
106	32.6105
106.5	32.5306
107	32.5019
107.5	32.5055
108	32.4246
108.5	32.3843
109	32.3995
109.5	32.3673
110	32.366
110.5	32.391
111	32.4441
111.5	32.4181
112	32.436
112.5	32.4093
113	32.3765
113.5	32.3413
114	32.3513
114.5	32.3501
115	32.3485
115.5	32.3239
116	32.3391
116.5	32.3649
117	32.3713
117.5	32.3687
118	32.3434
118.5	32.3513
119	32.3693
119.5	32.349
120	32.3303
120.5	32.3004
121	32.2756
121.5	32.2939
122	32.2931
122.5	32.2776
123	32.2472
123.5	32.2192
124	32.2455
124.5	32.227
125	32.2698
125.5	32.2579
126	32.2108
126.5	32.1986
127	32.2057
127.5	32.1786
128	32.1683
128.5	32.1904
129	32.151
129.5	32.1228
130	32.1115
130.5	32.1119
131	32.1054
131.5	32.1143
132	32.1133
132.5	32.0812
133	32.0634
133.5	32.0453
134	32.0181
134.5	31.9972
135	31.958
135.5	31.9684
136	31.9484
136.5	31.9443
137	31.9158
137.5	31.905
138	31.893
138.5	31.891
139	31.873
139.5	31.8734
140	31.8854
140.5	31.9128
141	31.8786
141.5	31.8945
142	31.888
142.5	31.8941
143	31.8731
143.5	31.8958
144	31.8677
144.5	31.8435
145	31.8655
145.5	31.8671
146	31.8619
146.5	31.8588
147	31.8595
147.5	31.8171
148	31.826
148.5	31.8411
149	31.8179
149.5	31.8347
150	31.7941
150.5	31.7782
151	31.7589
151.5	31.7293
152	31.719
152.5	31.7074
153	31.705
153.5	31.712
154	31.6708
154.5	31.7002
155	31.6987
155.5	31.6931
156	31.637
156.5	31.6663
157	31.6597
157.5	31.6357
158	31.6339
158.5	31.619
159	31.6107
159.5	31.6111
160	31.6021
160.5	31.582
161	31.6021
161.5	31.6023
162	31.61
162.5	31.583
163	31.5673
163.5	31.5331
164	31.53
164.5	31.545
165	31.5269
165.5	31.5582
166	31.5501
166.5	31.5698
167	31.5556
167.5	31.5379
168	31.5029
168.5	31.5018
169	31.5127
169.5	31.5091
170	31.4684
170.5	31.4433
171	31.4704
171.5	31.4708
172	31.4746
172.5	31.4682
173	31.4468
173.5	31.4608
174	31.4666
174.5	31.4315
175	31.4709
175.5	31.4374
176	31.4296
176.5	31.4387
177	31.4174
177.5	31.4104
178	31.4035
178.5	31.4023
179	31.4006
179.5	31.4283
180	31.4241
180.5	31.4148
181	31.3914
181.5	31.3867
182	31.3739
182.5	31.3253
183	31.3238
183.5	31.331
184	31.324
184.5	31.3445
185	31.3435
185.5	31.3696
186	31.3416
186.5	31.3659
187	31.3765
187.5	31.3478
188	31.3537
188.5	31.3364
189	31.3271
189.5	31.3083
190	31.3026
190.5	31.2905
191	31.255
191.5	31.2687
192	31.288
192.5	31.3046
193	31.3005
193.5	31.2732
194	31.2494
194.5	31.239
195	31.2191
195.5	31.2087
196	31.2262
196.5	31.2368
197	31.2533
197.5	31.231
198	31.2123
198.5	31.2406
199	31.2052
199.5	31.2009
200	31.2151
200.5	31.1989
201	31.2025
201.5	31.1897
202	31.1823
202.5	31.1672
203	31.1714
203.5	31.1629
204	31.1773
204.5	31.1881
205	31.2177
205.5	31.1913
206	31.1704
206.5	31.1916
207	31.2071
207.5	31.2124
208	31.1945
208.5	31.1853
209	31.2052
209.5	31.1895
210	31.2011
210.5	31.2102
211	31.1884
211.5	31.1903
212	31.2104
212.5	31.2038
213	31.1855
213.5	31.1756
214	31.1515
214.5	31.1379
215	31.141
215.5	31.1476
216	31.1276
216.5	31.1288
217	31.0883
217.5	31.1033
218	31.1133
218.5	31.1136
219	31.1185
219.5	31.1017
220	31.0717
220.5	31.0308
221	31.1091
221.5	31.1527
222	31.149
222.5	31.1323
223	31.1304
223.5	31.1087
224	31.0823
224.5	31.0932
225	31.0696
225.5	31.1174
226	31.1344
226.5	31.0851
227	31.0783
227.5	31.0284
228	31.0405
228.5	31.0112
229	31.0431
229.5	31.0533
230	31.0441
230.5	31.0407
231	31.0253
231.5	31.0239
232	31.042
232.5	31.0384
233	31.0109
233.5	31.0029
234	31.0632
234.5	31.0836
235	31.0612
235.5	31.0601
236	31.0627
236.5	31.0322
237	31.0204
237.5	31.0279
238	31.0186
238.5	30.9986
239	30.9819
239.5	30.9782
240	30.9729
240.5	30.9632
241	30.9586
241.5	30.957
242	30.9494
242.5	30.9379
243	30.9401
243.5	30.9167
244	30.9122
244.5	30.8758
245	30.8979
245.5	30.9184
246	30.9091
246.5	30.9117
247	30.9229
247.5	30.8945
248	30.8886
248.5	30.8733
249	30.9025
249.5	30.9166
250	30.9289
250.5	30.9117
251	30.8984
251.5	30.9021
252	30.9252
252.5	30.9017
253	30.8787
253.5	30.8706
254	30.9115
254.5	30.9408
255	30.9039
255.5	30.9036
256	30.8916
256.5	30.8694
257	30.857
257.5	30.8849
258	30.8663
258.5	30.8464
259	30.8476
259.5	30.829
260	30.8163
260.5	30.8148
261	30.8353
261.5	30.831
262	30.8441
262.5	30.8663
263	30.8915
263.5	30.9204
264	30.8805
264.5	30.862
265	30.8548
265.5	30.8773
266	30.8856
266.5	30.8827
267	30.8409
267.5	30.7995
268	30.8395
268.5	30.8307
269	30.8523
269.5	30.8756
270	30.8803
270.5	30.8385
271	30.8266
271.5	30.8015
272	30.8031
272.5	30.8089
273	30.8027
273.5	30.7749
274	30.7805
274.5	30.8117
275	30.8117
275.5	30.8348
276	30.8425
276.5	30.8484
277	30.8574
277.5	30.8856
278	30.8316
278.5	30.7878
279	30.7111
279.5	30.7022
280	30.7095
280.5	30.7325
281	30.7594
281.5	30.7729
282	30.7437
282.5	30.7265
283	30.7121
283.5	30.7065
284	30.6942
284.5	30.6936
285	30.6879
285.5	30.7009
286	30.7339
286.5	30.7568
287	30.7568
287.5	30.7233
288	30.7651
288.5	30.77
289	30.7467
289.5	30.7039
290	30.7004
290.5	30.697
291	30.7012
291.5	30.7049
292	30.7103
292.5	30.7527
293	30.7287
293.5	30.7386
294	30.7248
294.5	30.6884
295	30.6749
295.5	30.6677
296	30.6573
296.5	30.7061
297	30.7144
297.5	30.7815
298	30.7727
298.5	30.7911
299	30.7977
299.5	30.7761
300	30.7866
300.5	30.8139
301	30.7632
301.5	30.7507
302	30.7544
302.5	30.7777
303	30.7705
303.5	30.7664
304	30.7387
304.5	30.7521
305	30.7519
305.5	30.7286
306	30.714
306.5	30.6861
307	30.6738
307.5	30.7232
308	30.7425
308.5	30.7526
309	30.7353
309.5	30.7312
310	30.7695
310.5	30.7368
311	30.7501
311.5	30.7548
312	30.7606
312.5	30.7726
313	30.7657
313.5	30.7703
314	30.7726
314.5	30.752
315	30.723
315.5	30.7107
316	30.7014
316.5	30.7151
317	30.7372
317.5	30.7665
318	30.7499
318.5	30.759
319	30.7569
319.5	30.7556
320	30.7104
320.5	30.685
321	30.6956
321.5	30.679
322	30.6491
322.5	30.6512
323	30.6079
323.5	30.6128
324	30.6087
324.5	30.605
325	30.6183
325.5	30.6079
326	30.6003
326.5	30.6057
327	30.6124
327.5	30.6306
328	30.6239
328.5	30.625
329	30.6325
329.5	30.6226
330	30.6345
330.5	30.6262
331	30.633
331.5	30.6334
332	30.6258
332.5	30.6226
333	30.615
333.5	30.601
334	30.6085
334.5	30.5909
335	30.5913
335.5	30.5917
336	30.5926
336.5	30.5852
337	30.6023
337.5	30.577
338	30.6034
338.5	30.6177
339	30.613
339.5	30.6259
340	30.6066
340.5	30.6239
341	30.634
341.5	30.6076
342	30.5874
342.5	30.5598
343	30.5871
343.5	30.614
344	30.6198
344.5	30.639
345	30.6142
345.5	30.5964
346	30.587
346.5	30.6171
347	30.6204
347.5	30.6273
348	30.6525
348.5	30.6176
349	30.6068
349.5	30.6256
350	30.6301
350.5	30.6279
351	30.6161
351.5	30.5957
352	30.6082
352.5	30.6133
353	30.63
353.5	30.6211
354	30.6125
354.5	30.6076
355	30.6464
355.5	30.6262
356	30.5936
356.5	30.5739
357	30.5577
357.5	30.5668
358	30.5506
358.5	30.5595
359	30.5872
359.5	30.5601
360	30.5572
360.5	30.5597
361	30.5404
361.5	30.5305
362	30.5134
362.5	30.5145
363	30.5313
363.5	30.5704
364	30.5542
364.5	30.5748
365	30.6001
365.5	30.5526
366	30.5607
366.5	30.5505
367	30.5266
367.5	30.5601
368	30.5584
368.5	30.5024
369	30.5103
369.5	30.4948
370	30.4652
370.5	30.4742
371	30.507
371.5	30.484
372	30.4724
372.5	30.4867
373	30.5284
373.5	30.5361
374	30.5356
374.5	30.5339
375	30.5082
375.5	30.519
376	30.5447
376.5	30.497
377	30.4805
377.5	30.4858
378	30.496
378.5	30.4928
379	30.5153
379.5	30.5116
380	30.4851
380.5	30.4996
381	30.5379
381.5	30.5455
382	30.5171
382.5	30.5289
383	30.5522
383.5	30.5374
384	30.5668
384.5	30.5892
385	30.5863
385.5	30.5929
386	30.6026
386.5	30.5601
387	30.5232
387.5	30.5295
388	30.5204
388.5	30.5357
389	30.5614
389.5	30.5477
390	30.5487
390.5	30.5593
391	30.5641
391.5	30.5375
392	30.5208
392.5	30.5319
393	30.5563
393.5	30.5443
394	30.5164
394.5	30.506
395	30.4943
395.5	30.5191
396	30.5468
396.5	30.5561
397	30.58
397.5	30.5135
398	30.526
398.5	30.5356
399	30.5503
399.5	30.5476
400	30.5789
400.5	30.5522
401	30.5515
401.5	30.5299
402	30.5733
402.5	30.5643
403	30.5787
403.5	30.5377
404	30.5199
404.5	30.5327
405	30.5718
405.5	30.5681
406	30.5877
406.5	30.6016
407	30.5731
407.5	30.5515
408	30.5485
408.5	30.579
409	30.5748
409.5	30.5689
410	30.5487
410.5	30.5287
411	30.5135
411.5	30.4822
412	30.4966
412.5	30.4985
413	30.4989
413.5	30.492
414	30.5191
414.5	30.5253
415	30.5279
415.5	30.5472
416	30.538
416.5	30.5313
417	30.5208
417.5	30.5142
418	30.5413
418.5	30.5505
419	30.5495
419.5	30.5129
420	30.5085
420.5	30.4904
421	30.5128
421.5	30.5362
422	30.5269
422.5	30.514
423	30.5389
423.5	30.5605
424	30.5552
424.5	30.5487
425	30.5207
425.5	30.489
426	30.527
426.5	30.5083
427	30.5033
427.5	30.5237
428	30.5239
428.5	30.4906
429	30.425
429.5	30.4692
430	30.479
430.5	30.4895
431	30.4795
431.5	30.4761
432	30.4888
432.5	30.5124
433	30.5092
433.5	30.4902
434	30.4634
434.5	30.4425
435	30.4498
435.5	30.4606
436	30.4346
436.5	30.4301
437	30.4399
437.5	30.4785
438	30.4877
438.5	30.4888
439	30.4824
439.5	30.4709
440	30.4746
440.5	30.4508
441	30.4541
441.5	30.5006
442	30.465
442.5	30.4459
443	30.4728
443.5	30.4937
444	30.4674
444.5	30.4572
445	30.4714
445.5	30.5012
446	30.4825
446.5	30.484
447	30.475
447.5	30.4747
448	30.4677
448.5	30.4444
449	30.4303
449.5	30.4451
450	30.492
450.5	30.5041
451	30.5183
451.5	30.51
452	30.4607
452.5	30.4215
453	30.43
453.5	30.4532
454	30.4824
454.5	30.5176
455	30.5228
455.5	30.5297
456	30.5213
456.5	30.5176
457	30.5257
457.5	30.5361
458	30.555
458.5	30.5402
459	30.5284
459.5	30.5223
460	30.4873
460.5	30.4859
461	30.4722
461.5	30.5142
462	30.514
462.5	30.496
463	30.5197
463.5	30.5238
464	30.5288
464.5	30.5243
465	30.5161
465.5	30.4746
466	30.4887
466.5	30.521
467	30.4992
467.5	30.5141
468	30.4969
468.5	30.4756
469	30.4547
469.5	30.4611
470	30.4472
470.5	30.4361
471	30.4239
471.5	30.4103
472	30.4144
472.5	30.4708
473	30.5029
473.5	30.4858
474	30.471
474.5	30.4663
475	30.4479
475.5	30.4475
476	30.4598
476.5	30.4549
477	30.459
477.5	30.466
478	30.4666
478.5	30.5027
479	30.5046
479.5	30.5144
480	30.521
480.5	30.5078
481	30.5062
481.5	30.5065
482	30.4594
482.5	30.4721
483	30.4978
483.5	30.47
484	30.4981
484.5	30.512
485	30.5219
485.5	30.4975
486	30.4771
486.5	30.4707
487	30.4956
487.5	30.4999
488	30.5088
488.5	30.5556
489	30.5438
489.5	30.5402
490	30.5168
490.5	30.5196
491	30.5483
491.5	30.558
492	30.5418
492.5	30.5359
493	30.5407
493.5	30.5072
494	30.5059
494.5	30.5006
495	30.4984
495.5	30.5052
496	30.5211
496.5	30.543
497	30.5687
497.5	30.5474
498	30.5333
498.5	30.5268
499	30.5328
499.5	30.5332
500	30.5187
500.5	30.5169
501	30.5113
501.5	30.5399
502	30.5418
502.5	30.5603
503	30.5307
503.5	30.4857
504	30.5035
504.5	30.495
505	30.5007
505.5	30.4934
506	30.4662
506.5	30.4926
507	30.4887
507.5	30.4809
508	30.5125
508.5	30.498
509	30.4772
509.5	30.4902
510	30.4984
510.5	30.4685
511	30.4708
511.5	30.4789
512	30.4722
512.5	30.4645
513	30.441
513.5	30.4407
514	30.4518
514.5	30.4255
515	30.4438
515.5	30.448
516	30.4307
516.5	30.4185
517	30.4174
517.5	30.4084
518	30.3994
518.5	30.4063
519	30.4396
519.5	30.4479
520	30.4422
520.5	30.4793
521	30.5037
521.5	30.4763
522	30.4751
522.5	30.4646
523	30.4494
523.5	30.4545
524	30.451
524.5	30.4375
525	30.4296
525.5	30.4301
526	30.4047
526.5	30.4139
527	30.41
527.5	30.3854
528	30.3943
528.5	30.4079
529	30.3908
529.5	30.4081
530	30.4343
530.5	30.4249
531	30.431
531.5	30.4361
532	30.4517
532.5	30.4752
533	30.478
533.5	30.4598
534	30.4661
534.5	30.4362
535	30.4487
535.5	30.454
536	30.4296
536.5	30.415
537	30.4128
537.5	30.4163
538	30.4437
538.5	30.4143
539	30.3965
539.5	30.4123
540	30.4411
540.5	30.4587
541	30.4503
541.5	30.4672
542	30.4902
542.5	30.4705
543	30.4471
543.5	30.4145
544	30.3934
544.5	30.383
545	30.4258
545.5	30.4286
546	30.4518
546.5	30.4547
547	30.4598
547.5	30.4635
548	30.4462
548.5	30.3988
549	30.3981
549.5	30.4202
550	30.4209
550.5	30.4524
551	30.439
551.5	30.4652
552	30.4621
552.5	30.456
553	30.4784
553.5	30.4664
554	30.439
554.5	30.4399
555	30.4322
555.5	30.4448
556	30.4466
556.5	30.4388
557	30.4254
557.5	30.4447
558	30.4401
558.5	30.4283
559	30.4067
559.5	30.3543
560	30.3709
560.5	30.388
561	30.387
561.5	30.3966
562	30.4082
562.5	30.4295
563	30.4248
563.5	30.4303
564	30.417
564.5	30.3754
565	30.3767
565.5	30.3756
566	30.4097
566.5	30.43
567	30.4325
567.5	30.399
568	30.3871
568.5	30.3899
569	30.406
569.5	30.3946
570	30.3929
570.5	30.4008
571	30.416
571.5	30.3924
572	30.4149
572.5	30.4437
573	30.3941
573.5	30.3971
574	30.4065
574.5	30.4248
575	30.4124
575.5	30.4133
576	30.422
576.5	30.4021
577	30.4005
577.5	30.366
578	30.3505
578.5	30.3417
579	30.3789
579.5	30.3878
580	30.3752
580.5	30.3766
581	30.4044
581.5	30.4309
582	30.44
582.5	30.4511
583	30.4316
583.5	30.4211
584	30.4152
584.5	30.4156
585	30.4373
585.5	30.4239
586	30.4315
586.5	30.4506
587	30.4624
587.5	30.4778
588	30.4613
588.5	30.4503
589	30.413
589.5	30.3837
590	30.3818
590.5	30.3904
591	30.4071
591.5	30.428
592	30.4371
592.5	30.4194
593	30.4123
593.5	30.4084
594	30.3963
594.5	30.3998
595	30.389
595.5	30.3971
596	30.3643
596.5	30.3594
597	30.3686
597.5	30.3651
598	30.3911
598.5	30.3987
599	30.3964
599.5	30.4178
600	30.4221
600.5	30.4249
601	30.4177
601.5	30.4355
602	30.4396
602.5	30.4488
603	30.4295
603.5	30.3949
604	30.4017
604.5	30.3834
605	30.3592
605.5	30.3771
606	30.3948
606.5	30.3968
607	30.4119
607.5	30.463
608	30.4416
608.5	30.4578
609	30.4162
609.5	30.3909
610	30.3692
610.5	30.3845
611	30.3745
611.5	30.3766
612	30.3752
612.5	30.3682
613	30.3827
613.5	30.4028
614	30.3857
614.5	30.3876
615	30.3981
615.5	30.3824
616	30.4102
616.5	30.4168
617	30.3845
617.5	30.3847
618	30.3919
618.5	30.4119
619	30.406
619.5	30.4018
620	30.3943
620.5	30.4065
621	30.4136
621.5	30.4218
622	30.3915
622.5	30.3994
623	30.4118
623.5	30.4315
624	30.394
624.5	30.3857
625	30.3934
625.5	30.4158
626	30.4341
626.5	30.4528
627	30.4409
627.5	30.4406
628	30.4165
628.5	30.4055
629	30.3954
629.5	30.3926
630	30.4239
630.5	30.396
631	30.4058
631.5	30.4358
632	30.4244
632.5	30.4589
633	30.471
633.5	30.4595
634	30.4636
634.5	30.4468
635	30.4313
635.5	30.4227
636	30.405
636.5	30.3944
637	30.3974
637.5	30.4216
638	30.4219
638.5	30.4286
639	30.4354
639.5	30.4499
640	30.4302
640.5	30.4585
641	30.4843
641.5	30.4968
642	30.5168
642.5	30.501
643	30.4723
643.5	30.4856
644	30.4668
644.5	30.4495
645	30.4608
645.5	30.4506
646	30.4196
646.5	30.4054
647	30.3821
647.5	30.3999
648	30.3929
648.5	30.3958
649	30.3894
649.5	30.4141
650	30.4423
650.5	30.4218
651	30.427
651.5	30.4288
652	30.4181
652.5	30.393
653	30.4076
653.5	30.394
654	30.409
654.5	30.4089
655	30.3667
655.5	30.3824
656	30.3719
656.5	30.3561
657	30.3643
657.5	30.3298
658	30.3476
658.5	30.3814
659	30.4293
659.5	30.3932
660	30.3821
660.5	30.3897
661	30.3958
661.5	30.4324
662	30.4442
662.5	30.4357
663	30.38
663.5	30.3721
664	30.3819
664.5	30.3457
665	30.3423
665.5	30.3234
666	30.3326
666.5	30.3771
667	30.3804
667.5	30.3503
668	30.3459
668.5	30.3355
669	30.2766
669.5	30.2943
670	30.3181
670.5	30.349
671	30.375
671.5	30.3617
672	30.372
672.5	30.3758
673	30.3718
673.5	30.3623
674	30.3537
674.5	30.3442
675	30.3261
675.5	30.3136
676	30.3332
676.5	30.3374
677	30.3256
677.5	30.3371
678	30.3257
678.5	30.3097
679	30.2956
679.5	30.2922
680	30.3185
680.5	30.3349
681	30.3405
681.5	30.3372
682	30.3196
682.5	30.3587
683	30.319
683.5	30.3456
684	30.3117
684.5	30.3136
685	30.3286
685.5	30.3348
686	30.2956
686.5	30.3419
687	30.3157
687.5	30.3009
688	30.2823
688.5	30.2593
689	30.2882
689.5	30.3201
690	30.3401
690.5	30.3488
691	30.362
691.5	30.3353
692	30.3577
692.5	30.3591
693	30.351
693.5	30.3425
694	30.3299
694.5	30.3078
695	30.3145
695.5	30.3452
696	30.3644
696.5	30.3839
697	30.3785
697.5	30.3885
698	30.4113
698.5	30.4211
699	30.4142
699.5	30.3945
700	30.3895
700.5	30.3719
701	30.3591
701.5	30.351
702	30.3348
702.5	30.3466
703	30.3668
703.5	30.3455
704	30.3544
704.5	30.3748
705	30.3923
705.5	30.3999
706	30.4052
706.5	30.439
707	30.428
707.5	30.4309
708	30.4401
708.5	30.4427
709	30.4247
709.5	30.416
710	30.4355
710.5	30.4694
711	30.4544
711.5	30.4428
712	30.4222
712.5	30.4168
713	30.3992
713.5	30.4126
714	30.4084
714.5	30.4483
715	30.4259
715.5	30.4265
716	30.4188
716.5	30.4057
717	30.3594
717.5	30.3643
718	30.3672
718.5	30.3728
719	30.3606
719.5	30.3547
720	30.3507
720.5	30.3637
721	30.3622
721.5	30.3431
722	30.3709
722.5	30.3821
723	30.3791
723.5	30.3749
724	30.3664
724.5	30.3808
725	30.358
725.5	30.3449
726	30.3113
726.5	30.3001
727	30.3701
727.5	30.3764
728	30.3583
728.5	30.3533
729	30.3314
729.5	30.3414
730	30.2864
730.5	30.2942
731	30.3098
731.5	30.3179
732	30.3513
732.5	30.3705
733	30.3269
733.5	30.3352
734	30.3608
734.5	30.3974
735	30.3702
735.5	30.3359
736	30.3037
736.5	30.2995
737	30.3028
737.5	30.3205
738	30.3216
738.5	30.3103
739	30.3469
739.5	30.295
740	30.324
740.5	30.32
741	30.3135
741.5	30.3035
742	30.2604
742.5	30.2618
743	30.2745
743.5	30.2986
744	30.3094
744.5	30.3017
745	30.33
745.5	30.3047
746	30.2719
746.5	30.2745
747	30.2991
747.5	30.3127
748	30.329
748.5	30.3326
749	30.3528
749.5	30.3449
750	30.2944
750.5	30.2992
751	30.2692
751.5	30.2893
752	30.3022
752.5	30.3104
753	30.3325
753.5	30.3474
754	30.3596
754.5	30.3565
755	30.3243
755.5	30.3159
756	30.3598
756.5	30.3901
757	30.3725
757.5	30.3563
758	30.3782
758.5	30.4097
759	30.3806
759.5	30.3751
760	30.3371
760.5	30.3227
761	30.3308
761.5	30.3809
762	30.4067
762.5	30.4203
763	30.435
763.5	30.4495
764	30.4199
764.5	30.4169
765	30.4186
765.5	30.4543
766	30.4858
766.5	30.5061
767	30.4761
767.5	30.4707
768	30.4872
768.5	30.4934
769	30.4558
769.5	30.4178
770	30.3738
770.5	30.3381
771	30.3305
771.5	30.3497
772	30.3695
772.5	30.3669
773	30.3601
773.5	30.3964
774	30.4155
774.5	30.3821
775	30.3912
775.5	30.3995
776	30.3807
776.5	30.3934
777	30.395
777.5	30.3545
778	30.3484
778.5	30.3471
779	30.3467
779.5	30.3548
780	30.361
780.5	30.3625
781	30.3714
781.5	30.3747
782	30.3674
782.5	30.3662
783	30.3753
783.5	30.3807
784	30.3569
784.5	30.346
785	30.3457
785.5	30.3362
786	30.3456
786.5	30.3482
787	30.3284
787.5	30.3624
788	30.39
788.5	30.3832
789	30.4034
789.5	30.3982
790	30.3944
790.5	30.3934
791	30.3863
791.5	30.3919
792	30.3972
792.5	30.4013
793	30.3714
793.5	30.3576
794	30.3621
794.5	30.3577
795	30.3574
795.5	30.3818
796	30.3795
796.5	30.377
797	30.3542
797.5	30.3711
798	30.3228
798.5	30.3177
799	30.3358
799.5	30.3799
800	30.3866
800.5	30.3952
801	30.3935
801.5	30.3761
802	30.3586
802.5	30.3784
803	30.3917
803.5	30.3666
804	30.3553
804.5	30.3393
805	30.3374
805.5	30.3332
806	30.366
806.5	30.386
807	30.3732
807.5	30.3637
808	30.3399
808.5	30.3486
809	30.3458
809.5	30.3508
810	30.3368
810.5	30.3424
811	30.3505
811.5	30.3336
812	30.3495
812.5	30.3728
813	30.3686
813.5	30.3825
814	30.3594
814.5	30.3603
815	30.319
815.5	30.3294
816	30.3359
816.5	30.3296
817	30.3353
817.5	30.2877
818	30.2888
818.5	30.2973
819	30.3205
819.5	30.3148
820	30.3098
820.5	30.345
821	30.3989
821.5	30.4071
822	30.3671
822.5	30.358
823	30.3794
823.5	30.3835
824	30.3889
824.5	30.3927
825	30.3787
825.5	30.3363
826	30.354
826.5	30.3671
827	30.3637
827.5	30.3739
828	30.3765
828.5	30.3333
829	30.3182
829.5	30.2836
830	30.3029
830.5	30.317
831	30.3197
831.5	30.3205
832	30.3368
832.5	30.3331
833	30.347
833.5	30.3576
834	30.3475
834.5	30.3328
835	30.3379
835.5	30.3651
836	30.3802
836.5	30.4122
837	30.4387
837.5	30.4228
838	30.4138
838.5	30.4444
839	30.4305
839.5	30.4139
840	30.4271
840.5	30.4094
841	30.3964
841.5	30.3932
842	30.391
842.5	30.4163
843	30.4074
843.5	30.3913
844	30.3877
844.5	30.3732
845	30.3815
845.5	30.3372
846	30.3688
846.5	30.3887
847	30.3855
847.5	30.3987
848	30.4016
848.5	30.4289
849	30.4401
849.5	30.4444
850	30.4209
850.5	30.4079
851	30.4288
851.5	30.4061
852	30.394
852.5	30.4068
853	30.4171
853.5	30.4008
854	30.3641
854.5	30.3485
855	30.3389
855.5	30.3515
856	30.3869
856.5	30.3407
857	30.3654
857.5	30.4012
858	30.3828
858.5	30.3772
859	30.3748
859.5	30.3621
860	30.3987
860.5	30.4009
861	30.3833
861.5	30.3978
862	30.3539
862.5	30.3393
863	30.3485
863.5	30.3292
864	30.2972
864.5	30.3089
865	30.3291
865.5	30.3437
866	30.3578
866.5	30.3909
867	30.3756
867.5	30.4008
868	30.4011
868.5	30.423
869	30.4394
869.5	30.4492
870	30.4132
870.5	30.3816
871	30.3913
871.5	30.4226
872	30.4045
872.5	30.4163
873	30.3856
873.5	30.3767
874	30.4172
874.5	30.4257
875	30.4108
875.5	30.4065
876	30.4047
876.5	30.4128
877	30.4389
877.5	30.4307
878	30.4236
878.5	30.4146
879	30.4328
879.5	30.4386
880	30.4086
880.5	30.4246
881	30.4129
881.5	30.4391
882	30.4408
882.5	30.4266
883	30.4149
883.5	30.36
884	30.3147
884.5	30.3536
885	30.3475
885.5	30.3644
886	30.382
886.5	30.3612
887	30.3385
887.5	30.3672
888	30.4021
888.5	30.4192
889	30.42
889.5	30.4206
890	30.4129
890.5	30.3956
891	30.3651
891.5	30.3897
892	30.4004
892.5	30.414
893	30.3995
893.5	30.4212
894	30.4271
894.5	30.4074
895	30.4008
895.5	30.423
896	30.4292
896.5	30.4188
897	30.4079
897.5	30.4377
898	30.416
898.5	30.3766
899	30.4318
899.5	30.4439
900	30.3802
900.5	30.3317
901	30.3654
901.5	30.3448
902	30.3948
902.5	30.4188
903	30.3817
903.5	30.3682
904	30.3669
904.5	30.3481
905	30.3632
905.5	30.3631
906	30.3737
906.5	30.4075
907	30.4098
907.5	30.4084
908	30.4312
908.5	30.4519
909	30.4823
909.5	30.4782
910	30.4659
910.5	30.4612
911	30.4236
911.5	30.3975
912	30.3837
912.5	30.3648
913	30.3764
913.5	30.3881
914	30.4475
914.5	30.4698
915	30.4548
915.5	30.4419
916	30.445
916.5	30.4557
917	30.4403
917.5	30.4492
918	30.4339
918.5	30.403
919	30.3854
919.5	30.4145
920	30.3889
920.5	30.4143
921	30.4032
921.5	30.4163
922	30.395
922.5	30.4083
923	30.4076
923.5	30.3945
924	30.3806
924.5	30.374
925	30.4008
925.5	30.4596
926	30.4633
926.5	30.438
927	30.4025
927.5	30.3759
928	30.3977
928.5	30.3927
929	30.3744
929.5	30.3994
930	30.4213
930.5	30.4063
931	30.3681
931.5	30.3468
932	30.3605
932.5	30.3808
933	30.4326
933.5	30.4294
934	30.4554
934.5	30.4484
935	30.4044
935.5	30.3782
936	30.3818
936.5	30.3338
937	30.3312
937.5	30.3709
938	30.3516
938.5	30.3474
939	30.3589
939.5	30.404
940	30.4177
940.5	30.3926
941	30.4456
941.5	30.4489
942	30.434
942.5	30.4259
943	30.3904
943.5	30.3633
944	30.3719
944.5	30.3792
945	30.3719
945.5	30.3471
946	30.3673
946.5	30.3761
947	30.3795
947.5	30.368
948	30.3758
948.5	30.3875
949	30.3901
949.5	30.3727
950	30.358
950.5	30.3582
951	30.3787
951.5	30.3517
952	30.3482
952.5	30.3268
953	30.3291
953.5	30.3269
954	30.3319
954.5	30.3242
955	30.3061
955.5	30.3239
956	30.3129
956.5	30.3437
957	30.3249
957.5	30.3015
958	30.3199
958.5	30.3294
959	30.3035
959.5	30.2943
960	30.266
960.5	30.2845
961	30.3165
961.5	30.3256
962	30.3484
962.5	30.3497
963	30.3514
963.5	30.3281
964	30.3461
964.5	30.3648
965	30.3503
965.5	30.3372
966	30.3255
966.5	30.2982
967	30.3122
967.5	30.3092
968	30.3433
968.5	30.3156
969	30.3453
969.5	30.3795
970	30.3862
970.5	30.3371
971	30.3586
971.5	30.3628
972	30.3387
972.5	30.3318
973	30.342
973.5	30.3557
974	30.353
974.5	30.3818
975	30.3678
975.5	30.3414
976	30.3318
976.5	30.3737
977	30.3822
977.5	30.367
978	30.3902
978.5	30.3967
979	30.4032
979.5	30.3995
980	30.4065
980.5	30.4122
981	30.3935
981.5	30.4076
982	30.426
982.5	30.4422
983	30.4294
983.5	30.4352
984	30.4325
984.5	30.4179
985	30.3997
985.5	30.3923
986	30.4109
986.5	30.3714
987	30.3542
987.5	30.3995
988	30.4161
988.5	30.4128
989	30.3702
989.5	30.3786
990	30.3967
990.5	30.4005
991	30.4001
991.5	30.3964
992	30.3968
992.5	30.437
993	30.4335
993.5	30.4306
994	30.4304
994.5	30.4407
995	30.4323
995.5	30.4518
996	30.4222
996.5	30.4217
997	30.4157
997.5	30.3984
998	30.3893
998.5	30.3891
[truncated: 4 more rows]

## Sheet: Figure 2d
Figure 2d
1M LiTFSI DME		LiTFSI		P(IL-OFHDODA)								P(IL-OFHDODA-VEC)
Raman shift (cm-1)	Intensity (a.u.)	Raman shift (cm-1)	Intensity (a.u.)	Raman shift (cm-1)	Intensity (a.u.)							Raman shift (cm-1)	Intensity (a.u.)
780.699	131424	779.275	132877	700.275	54889.4	780.715	55000	701.275	49889.4	701.275	49889.4	700.27	-29765.6	779.912	-30255	701.27	-34765.6	701.27	-34765.6
778.902	130789	777.479	133402	701.675	54889.4	778.918	54874.7	707.386	49889.4	707.413	49889.4	701.66	-29765.6	777.113	-30934.9	707.528	-34765.6	707.408	-34765.6
777.105	131477	775.682	133267	702.074	54889.4	777.121	54668.6	713.498	49889.4	713.55	49889.4	702.05	-29765.6	775.316	-30264.7	713.786	-34765.6	713.546	-34765.6
775.307	131979	773.883	132466	702.473	54889.4	775.324	54706.5	719.609	49889.5	719.688	49889.4	702.44	-29765.6	773.518	-30923	720.045	-34765.6	719.685	-34765.6
773.508	131482	772.084	132951	702.872	54889.4	773.525	54687.4	725.72	49901.9	725.825	49889.5	702.83	-29765.6	771.719	-31089.4	726.303	-34748.4	725.823	-34765.6
771.711	132082	770.285	132609	703.271	54889.4	771.727	55000	726.251	49909.1	731.963	49911.8	703.22	-29765.6	769.92	-30400	726.82	-34737	731.962	-34751.5
769.91	131663	768.486	132454	703.671	54889.4	769.928	55091	727.277	49935	732.489	49924.9	703.611	-29765.6	768.121	-30154.8	727.818	-34692.4	732.488	-34743.2
768.111	132196	766.688	132337	704.07	54889.4	768.129	54838.9	728.258	49985.7	733.507	49972.6	704.001	-29765.6	766.322	-30312.3	728.771	-34596.7	733.506	-34713.2
766.312	131872	764.887	132476	704.469	54889.4	766.328	54915.3	729.195	50076.8	734.479	50067.4	704.391	-29765.6	764.521	-29890.1	729.68	-34410.9	734.478	-34653.5
764.512	132736	763.086	132041	704.868	54889.4	764.529	54957.9	730.088	50228.1	735.407	50239.7	704.781	-29765.6	762.721	-29711.9	730.545	-34081.2	735.407	-34544.9
762.711	132202	761.285	131881	705.267	54889.4	762.729	55086.5	730.939	50461.3	736.293	50528.4	705.171	-29765.6	760.92	-29034	731.368	-33543.4	736.292	-34363
760.91	132079	759.484	132262	705.667	54889.4	760.928	55565.8	731.748	50797.4	737.136	50977.5	705.561	-29765.6	759.119	-28403.2	732.15	-32730	737.135	-34080.1
759.109	132316	757.682	132754	706.066	54889.4	759.125	56688.5	732.516	51253.1	737.938	51629.9	705.952	-29765.6	757.316	-27633.9	732.892	-31581.8	737.937	-33669
757.307	132334	755.881	134301	706.465	54889.4	757.324	58223.9	733.245	51837.3	738.699	52520.5	706.342	-29765.6	755.516	-25525.2	733.595	-30059.8	738.699	-33107.8
755.506	133177	754.078	137411	706.864	54889.4	755.521	61384.6	733.936	52549.1	739.422	53669.2	706.732	-29765.6	753.713	-22603.8	734.26	-28153.6	739.422	-32383.9
753.703	134371	752.275	142398	707.263	54889.4	753.719	67499.4	734.59	53377.4	740.107	55076.5	707.122	-29765.6	751.91	-17672.5	734.888	-25886.5	740.107	-31497
751.9	135598	750.473	149564	707.662	54889.4	751.916	76026	735.207	54301.5	740.755	56721.5	707.512	-29765.6	750.105	-10760.6	735.48	-23313	740.754	-30460.3
750.098	138500	748.668	154853	708.062	54889.4	750.113	84857.3	735.789	55294	741.367	58564.3	707.902	-29765.6	748.303	-465.976	736.037	-20512.9	741.366	-29298.9
748.293	142210	746.865	155101	708.461	54889.4	748.311	90957.5	736.337	56323.5	741.943	60550.4	708.292	-29765.6	746.498	10184.8	736.561	-17580.5	741.943	-28047.2
746.488	148188	745.061	150149	708.86	54889.4	746.506	92389.3	736.851	57358.5	742.486	62616.8	708.683	-29765.6	744.693	18370.4	737.052	-14614	742.486	-26744.7
744.686	153147	743.256	142838	709.259	54889.4	744.701	89622	737.333	58369.4	742.996	64699.5	709.073	-29765.6	742.889	21343.2	737.511	-11706	742.996	-25432.1
742.879	156130	741.449	136868	709.658	54889.4	742.896	84263.4	737.785	59331.4	743.474	66738.4	709.463	-29765.6	741.084	14299.5	737.94	-8935.63	743.474	-24147
741.074	156017	739.645	133115	710.058	54889.4	741.092	77649.9	738.206	60225.2	743.922	68682.2	709.853	-29765.6	739.279	3719.77	738.339	-6364.09	743.922	-22921.8
739.27	151091	737.838	131856	710.457	54889.4	739.285	70932.2	738.598	61037.6	744.339	70491.1	710.243	-29765.6	737.473	-8373.04	738.709	-4033.42	744.339	-21781.6
737.463	144944	736.033	132084	710.856	54889.4	737.479	64830.3	738.962	61761	744.728	72137.3	710.633	-29765.6	735.666	-17521.6	739.052	-1967.02	744.728	-20744
735.656	139249	734.227	131845	711.255	54889.4	735.674	60430.6	739.299	62393.1	745.089	73604.9	711.024	-29765.6	733.859	-23579.6	739.369	-172.014	745.089	-19818.9
733.85	135546	732.418	131522	711.654	54889.4	733.867	57791.5	739.611	62935.6	745.423	74888.5	711.414	-29765.6	732.053	-26083.5	739.66	1357.58	745.423	-19009.8
732.043	134566	730.611	132326	712.054	54889.4	732.059	56285.3	739.897	63393.5	745.732	75991	711.804	-29765.6	730.244	-27889.2	739.927	2637.4	745.732	-18314.9
730.234	133442	728.803	132756	712.453	54889.4	730.252	55543	740.16	63773.5	746.016	76922	712.194	-29765.6	728.436	-28802.8	740.171	3689.55	746.015	-17728.1
728.428	132474	726.994	132030	712.852	54889.4	728.443	55078.7	740.399	64084	746.276	77695.2	712.584	-29765.6	726.629	-29603.4	740.393	4539.7	746.276	-17240.7
726.619	132608	725.186	132000	713.251	54889.4	726.635	55051.7	740.617	64333.6	746.513	78327.1	712.974	-29765.6	724.818	-29627.8	740.594	5214.9	746.513	-16842.4
724.811	132885	723.377	132189	713.65	54889.4	724.826	54826	740.815	64531.1	746.729	78835.2	713.365	-29765.6	723.01	-29715.9	740.774	5741.85	746.729	-16522.1
723	132029	721.568	132056	714.05	54889.4	723.018	54876.8	740.992	64684.7	746.925	79237.4	713.755	-29765.6	721.201	-30039.3	740.936	6145.7	746.925	-16268.6
721.191	132368	719.758	131900	714.449	54889.4	721.207	54740.5	741.151	64802.2	747.101	79550.3	714.145	-29765.6	719.391	-30131.3	741.08	6449.33	747.101	-16071.4
719.381	132792	717.947	131606	714.848	54889.4	719.398	55000	741.292	64890.3	747.258	79789.6	714.535	-29765.6	717.58	-30195.1	741.206	6672.97	747.258	-15920.5
717.57	132481	716.137	132074	715.247	54889.4	717.588	55136.6	741.417	64955.2	747.398	79969.2	714.925	-29765.6	715.77	-30619.3	741.317	6834.02	747.398	-15807.3
715.76	131996	714.326	132000	715.646	54889.4	715.777	55000	741.526	65001.8	747.522	80101.3	715.315	-29765.6	713.959	-29670.6	741.414	6947.13	747.522	-15724
713.949	132156	712.514	132000	716.046	54889.4	713.965	54936.7	741.62	65034.6	747.63	80196.4	715.706	-29765.6	712.146	-30400	741.496	7024.34	747.63	-15664.1
712.137	131816	710.703	132000	716.445	54889.4	712.154	55000	741.701	65056.9	747.724	80263.1	716.096	-29765.6	710.334	-30400	741.566	7075.36	747.724	-15622
710.326	131953	708.891	132413	716.844	54889.4	710.342	55015.5	741.77	65071.7	747.804	80308.7	716.486	-29765.6	708.523	-30400	741.624	7107.8	747.804	-15593.3
708.514	132109	707.078	132000	717.243	54889.4	708.529	55000	741.827	65081.1	747.872	80338.7	716.876	-29765.6	706.709	-30400	741.672	7127.52	747.872	-15574.3
706.701	132002	705.264	132000	717.642	54889.4	706.717	55268.7	741.874	65086.8	747.929	80357.9	717.266	-29765.6	704.896	-30400	741.71	7138.85	747.929	-15562.3
704.887	132309	703.451	132000	718.042	54889.4	704.904	55000	741.912	65090.1	747.975	80369.5	717.656	-29765.6	703.084	-30400	741.74	7144.94	747.975	-15555
703.074	131837	701.637	132000	718.441	54889.4	703.09	54978.9	741.941	65091.8	748.012	80376.2	718.047	-29765.6	700.27	-30400	741.762	7147.93	748.012	-15550.8
701.26	132097			718.84	54889.5	700.275	55000	741.963	65092.7	748.041	80379.8	718.437	-29765.6			741.778	7149.23	748.041	-15548.5
				719.239	54889.5			741.978	65093.1	748.063	80381.5	718.827	-29765.6			741.789	7149.72	748.063	-15547.4
				719.638	54889.5			741.989	65093.2	748.079	80382.3	719.217	-29765.6			741.795	7149.86	748.079	-15546.9
				720.037	54889.5			741.995	65093.2	748.089	80382.6	719.607	-29765.6			741.799	7149.89	748.089	-15546.7
				720.437	54889.5			741.999	65093.2	748.095	80382.7	719.997	-29765.6			741.8	7149.89	748.095	-15546.7
				720.836	54889.5			742	65093.2	748.099	80382.7	720.388	-29765.6			741.8	7149.89	748.099	-15546.7
				721.235	54889.6			742	65093.2	748.1	80382.7	720.778	-29765.5			741.8	7149.89	748.1	-15546.7
				721.634	54889.7			742	65093.2	748.1	80382.7	721.168	-29765.5			741.801	7149.89	748.1	-15546.7
				722.033	54889.8			742.001	65093.2	748.1	80382.7	721.558	-29765.5			741.804	7149.87	748.1	-15546.7
				722.433	54890			742.005	65093.2	748.101	80382.7	721.948	-29765.5			741.81	7149.75	748.101	-15546.7
				722.832	54890.2			742.012	65093.2	748.105	80382.7	722.338	-29765.4			741.82	7149.36	748.105	-15546.7
				723.231	54890.6			742.023	65093	748.112	80382.6	722.729	-29765.3			741.834	7148.32	748.112	-15546.7
				723.63	54891.2			742.04	65092.6	748.123	80382.2	723.119	-29765.1			741.854	7145.92	748.122	-15546.9
				724.029	54892.1			742.063	65091.6	748.14	80381.3	723.509	-29764.8			741.881	7141.03	748.139	-15547.5
				724.429	54893.3			742.094	65089.6	748.164	80379.2	723.899	-29764.3			741.915	7131.93	748.162	-15548.7
				724.828	54895.1			742.134	65085.9	748.195	80375	724.289	-29763.6			741.958	7116.1	748.192	-15551.2
				725.227	54897.5			742.184	65079.5	748.236	80367.1	724.679	-29762.5			742.01	7090.05	748.231	-15555.8
				725.626	54901			742.245	65068.9	748.286	80353.4	725.07	-29760.9			742.072	7049.08	748.28	-15563.9
				726.025	54905.7			742.317	65052.2	748.348	80330.8	725.46	-29758.4			742.146	6987.06	748.339	-15577.2
				726.425	54912.3			742.404	65027	748.422	80295.3	725.85	-29754.8			742.232	6896.16	748.411	-15598
				726.824	54921.2			742.504	64990	748.509	80241.5	726.24	-29749.4			742.332	6766.64	748.495	-15629.6
				727.223	54933.2			742.62	64937.3	748.611	80162.8	726.63	-29741.8			742.445	6586.63	748.593	-15675.9
				727.622	54949.3			742.753	64864.2	748.728	80050.7	727.02	-29730.8			742.574	6341.91	748.707	-15741.9
				728.021	54970.5			742.903	64764.8	748.863	79894.9	727.41	-29715.2			742.719	6015.88	748.837	-15833.5
				728.421	54998.5			743.071	64632.4	749.015	79683.4	727.801	-29693.3			742.881	5589.49	748.983	-15958
				728.82	55034.7			743.26	64459.6	749.186	79401.9	728.191	-29663			743.06	5041.52	749.149	-16123.8
				729.219	55081.5			743.47	64237.7	749.377	79034.5	728.581	-29621.5			743.259	4348.91	749.333	-16340.3
				729.618	55141.2			743.701	63957.9	749.59	78563.5	728.971	-29565			743.478	3487.54	749.538	-16618.2
				730.017	55216.6			743.956	63610.7	749.824	77969.8	729.361	-29489.2			743.717	2433.29	749.765	-16968.9
				730.417	55311.2			744.235	63187	750.083	77234.3	729.751	-29388.5			743.978	1163.57	750.015	-17404
				730.816	55428.6			744.54	62678.8	750.365	76338.5	730.142	-29256.2			744.262	-340.712	750.288	-17935.1
				731.215	55573			744.871	62079.4	750.674	75266	730.532	-29084.1			744.569	-2092.73	750.586	-18572.4
				731.614	55749			745.229	61385.4	751.009	74004.8	730.922	-28862.8			744.901	-4097.03	750.91	-19324.3
				732.013	55961.5			745.616	60597.1	751.372	72549.2	731.312	-28581.3			745.259	-6346.6	751.26	-20195.4
				732.412	56215.8			746.033	59719.7	751.765	70902.3	731.702	-28227.2			745.643	-8820.36	751.639	-21185.5
				732.812	56517.2			746.481	58764.7	752.187	69078.4	732.092	-27786.8			746.054	-11481.1	752.047	-22288.1
				733.211	56871.1			746.96	57750	752.641	67104.6	732.483	-27245.1			746.494	-14274.9	752.485	-23489.5
				733.61	57283			747.473	56699.6	753.127	65021.7	732.873	-26586.3			746.963	-17132.3	752.955	-24767.3
				734.009	57758			748.02	55643.4	753.647	62883.4	733.263	-25794.4			747.462	-19971.7	753.457	-26091.6
				734.408	58300.8			748.602	54614.4	754.201	60753.7	733.653	-24853.4			747.993	-22705.3	753.992	-27425.3
				734.808	58915.4			749.221	53646.4	754.791	58702.3	734.043	-23748.3			748.555	-25246.8	754.562	-28726.8
				735.207	59605.1			749.877	52770.2	755.418	56797.7	734.433	-22465.9			749.151	-27520.7	755.167	-29953.6
				735.606	60372.4			750.572	52010.1	756.083	55099.8	734.824	-20995.7			749.781	-29471.2	755.809	-31066.6
				736.005	61218.6			751.306	51380.9	756.787	53652.7	735.214	-19330.6			750.446	-31068.2	756.489	-32034.8
				736.404	62143.9			752.081	50886.3	757.531	52478.9	735.604	-17468.5			751.146	-32310.6	757.208	-32838.6
				736.804	63147.1			752.898	50519	758.317	51577.4	735.994	-15412.6			751.884	-33224.3	757.966	-33472.7
				737.203	64226			753.758	50262.9	759.145	50925.5	736.384	-13172.3			752.659	-33856.1	758.766	-33945.5
				737.602	65377.2			754.662	50096	760.016	50484.3	736.774	-10764			753.473	-34264.4	759.608	-34276.8
				738.001	66596			755.611	49995.3	760.932	50206.7	737.165	-8211.06			754.327	-34509.4	760.493	-34493.6
				738.4	67876.9			756.607	49939.3	761.894	50045.4	737.555	-5543.78			755.221	-34645	761.422	-34625.4
				738.8	69213.4			757.65	49910.8	762.903	49959.5	737.945	-2799.15			755.684	-34685.6	762.396	-34699.1
				739.199	70598.3			758.741	49897.7	763.96	49918	738.335	-19.8507			760.33	-34765	763.417	-34736.8
				739.598	72023.8			759.306	49894.4	765.066	49899.9	738.725	2746.9			764.975	-34765.6	764.485	-34754.3
				739.997	73481.7			766.442	49889.4	765.638	49895.5	739.115	5450.86			769.621	-34765.6	765.037	-34758.8
				740.396	74963.3			773.578	49889.4	773.177	49889.4	739.506	8040.61			774.267	-34765.6	771.975	-34765.6
				740.796	76459.3			780.715	49889.4	780.715	49889.4	739.896	10465.5			778.912	-34765.6	779.912	-34765.6
				741.195	77960.3							740.286	12677.7
				741.594	79456.1							740.676	14634.2
				741.993	80935.9							741.066	16298.5
				742.392	82388							741.456	17642.2
				742.791	83799.8							741.847	18646
				743.191	85157.4							742.237	19300.3
				743.59	86445.9							742.627	19605.2
				743.989	87648.9							743.017	19570
				744.388	88749.2							743.407	19212.8
				744.787	89728.7							743.797	18558.2
				745.187	90568.8							744.188	17636.8
				745.586	91251.1							744.578	16482.6
				745.985	91758.2							744.968	15131.6
				746.384	92073.8							745.358	13620
				746.783	92184.3							745.748	11982.6
				747.183	92079							746.138	10251.6
				747.582	91750.9							746.529	8455.62
				747.981	91197.5							746.919	6619.32
				748.38	90421.1							747.309	4762.96
				748.779	89429							747.699	2902.66
				749.179	88233.6							748.089	1050.79
				749.578	86852.1							748.479	-783.472
				749.977	85305.8							748.87	-2593.43
				750.376	83620.1							749.26	-4374.13
				750.775	81822.9							749.65	-6121.66
				751.175	79944							750.04	-7832.53
				751.574	78014.3							750.43	-9503.22
				751.973	76064.2							750.82	-11129.8
				752.372	74123.2							751.21	-12707.9
				752.771	72218.5							751.601	-14232.4
				753.171	70374.7							751.991	-15698
				753.57	68612.8							752.381	-17099.2
				753.969	66950.3							752.771	-18430.2
				754.368	65400.4							753.161	-19686.1
				754.767	63972.5							753.551	-20862.3
				755.166	62672.2							753.942	-21955.2
				755.566	61501.3							754.332	-22962.5
				755.965	60458.6							754.722	-23882.8
				756.364	59540.1							755.112	-24716.4
				756.763	58739.7							755.502	-25464.7
				757.162	58049.6							755.892	-26130.3
				757.562	57460.7							756.283	-26716.8
				757.961	56963.5							756.673	-27228.9
				758.36	56547.9							757.063	-27671.8
				758.759	56204.1							757.453	-28051.3
				759.158	55922.4							757.843	-28373.3
				759.558	55694.1							758.233	-28644.1
				759.957	55510.7							758.624	-28869.6
				760.356	55365							759.014	-29055.7
				760.755	55250.2							759.404	-29207.7
				761.154	55160.8							759.794	-29330.9
				761.554	55091.7							760.184	-29429.6
				761.953	55038.9							760.574	-29508.1
				762.352	54998.9							760.965	-29569.9
				762.751	54968.9							761.355	-29618.1
				763.15	54946.6							761.745	-29655.4
				763.55	54930.3							762.135	-29683.9
				763.949	54918.3							762.525	-29705.5
				764.348	54909.7							762.915	-29721.8
				764.747	54903.5							763.306	-29734
				765.146	54899.1							763.696	-29742.9
				765.545	54896							764.086	-29749.5
				765.945	54893.9							764.476	-29754.2
				766.344	54892.4							764.866	-29757.7
				766.743	54891.4							765.256	-29760.1
				767.142	54890.8							765.647	-29761.8
				767.541	54890.3							766.037	-29763
				767.941	54890							766.427	-29763.8
				768.34	54889.8							766.817	-29764.4
				768.739	54889.7							767.207	-29764.8
				769.138	54889.6							767.597	-29765.1
				769.537	54889.5							767.988	-29765.2
				769.937	54889.5							768.378	-29765.4
				770.336	54889.5							768.768	-29765.4
				770.735	54889.5							769.158	-29765.5
				771.134	54889.5							769.548	-29765.5
				771.533	54889.5							769.938	-29765.5
				771.933	54889.4							770.329	-29765.6
				772.332	54889.4							770.719	-29765.6
				772.731	54889.4							771.109	-29765.6
				773.13	54889.4							771.499	-29765.6
				773.529	54889.4							771.889	-29765.6
				773.929	54889.4							772.279	-29765.6
				774.328	54889.4							772.669	-29765.6
				774.727	54889.4							773.06	-29765.6
				775.126	54889.4							773.45	-29765.6
				775.525	54889.4							773.84	-29765.6
				775.925	54889.4							774.23	-29765.6
				776.324	54889.4							774.62	-29765.6
				776.723	54889.4							775.01	-29765.6
				777.122	54889.4							775.401	-29765.6
				777.521	54889.4							775.791	-29765.6
				777.92	54889.4							776.181	-29765.6
				778.32	54889.4							776.571	-29765.6
				778.719	54889.4							776.961	-29765.6
				779.118	54889.4							777.351	-29765.6
				779.517	54889.4							777.742	-29765.6
				779.916	54889.4							778.132	-29765.6
				780.316	54889.4							778.522	-29765.6
				780.715	54889.4							779.912	-29765.6

## Sheet: Figure 2e
Figure 2e
P(IL-OFHDODA)		P(IL-OFHDODA-VEC)
1000/T (K-1)	Log σ (S cm-1)	1000/T (K-1)	Log σ (S cm-1)
3.35	-3.79	3.35	-2.86
3.25	-3.54	3.25	-2.63
3.14	-3.3	3.14	-2.47
3.05	-3.1	3.05	-2.35
2.96	-2.92	2.96	-2.27
2.87	-2.75	2.87	-2.22

## Sheet: Figure 2f
Figure 2f
LiTFSI		P(IL-OFHDODA)										P(IL-OFHDODA-VEC)
6Li Shift (ppm)		6Li Shift (ppm)										6Li Shift (ppm)
10.0083	474853000	8.00884	25000000	-8.00604	24984800	-8.00604	-15208.5	-8.00604	-15208.5	-8.00604	-15208.5	8.00884	-395984000	-8.00604	-395768000	-8.00604	-419027000	-8.00604	-419027000	-8.00604	-418997000	-8.00604	-418997000	-8.00604	-418997000	-8.00604	-418997000
9.99433	473351000	7.99588	24975300	-7.95248	24984800	-7.40491	-15208.5	-7.12294	-15208.5	-7.49218	-15208.5	7.99588	-395906000	-7.97931	-395768000	-7.19386	-419027000	-7.12569	-419027000	-7.36648	-418997000	-7.46467	-418997000	-7.44982	-418997000	-7.32745	-418997000
9.97723	474854000	7.98292	24953400	-7.89892	24984800	-6.80379	-15208.5	-6.23983	-15208.5	-6.97833	-15208.5	7.98292	-395805000	-7.95257	-395768000	-6.38167	-419027000	-6.24534	-419027000	-6.72692	-418997000	-6.9233	-418997000	-6.89359	-418997000	-6.64885	-418997000
9.95431	474824000	7.96997	24934600	-7.84536	24984800	-6.20266	-15208.5	-5.35673	-15208.5	-6.46447	-15208.5	7.96997	-395684000	-7.92584	-395768000	-5.56949	-419027000	-5.36499	-419027000	-6.08736	-418997000	-6.38192	-418997000	-6.33736	-418997000	-5.97025	-418997000
9.93566	474346000	7.95701	24919000	-7.7918	24984800	-5.60153	-15208.5	-4.47362	-15208.5	-5.95061	-15208.5	7.95701	-395547000	-7.8991	-395768000	-4.7573	-419027000	-4.48464	-419027000	-5.4478	-418997000	-5.84055	-418997000	-5.78114	-418997000	-5.29165	-418997000
9.91635	472351000	7.94405	24906900	-7.73824	24984800	-5.0004	-15208.5	-3.59051	-15198.2	-5.43675	-15208.5	7.94405	-395400000	-7.87236	-395768000	-3.94512	-419027000	-3.60429	-419027000	-4.80824	-418997000	-5.29918	-418997000	-5.22491	-418997000	-4.61305	-418987000
9.89562	475364000	7.9311	24898500	-7.68468	24984800	-4.39927	-15208.5	-2.70741	5521.14	-4.92289	-15208.5	7.9311	-395249000	-7.84563	-395768000	-3.13293	-419027000	-2.72394	-419007000	-4.16868	-418997000	-4.7578	-418997000	-4.66868	-418997000	-4.5531	-418979000
9.87678	474321000	7.91814	24894000	-7.63111	24984800	-3.79814	-15208.5	-2.62945	20666.3	-4.40903	-15208.5	7.91814	-395100000	-7.81889	-395768000	-2.32075	-418928000	-2.64524	-418994000	-3.52912	-418997000	-4.21643	-418997000	-4.11245	-418997000	-4.43753	-418949000
9.85422	474842000	7.90518	24893400	-7.57755	24984800	-3.19701	-15202.8	-2.47914	82423.3	-3.89517	-15200.6	7.90518	-394958000	-7.79216	-395768000	-2.2443	-418864000	-2.49349	-418938000	-2.88956	-418981000	-3.67505	-418997000	-3.55623	-418980000	-4.3276	-418880000
9.84126	474851000	7.89222	24896800	-7.52399	24984800	-2.59588	36084.3	-2.33616	221008	-3.38131	-4528.75	7.89222	-394830000	-7.76542	-395768000	-2.09691	-418617000	-2.34915	-418815000	-2.82958	-418969000	-3.13368	-418984000	-3.50296	-418968000	-4.22315	-418743000
9.82831	474758000	7.87927	24904100	-7.47043	24984800	-2.54387	81633.7	-2.20033	498674	-3.33264	3471.25	7.87927	-394720000	-7.73868	-395768000	-1.9567	-418102000	-2.21202	-418571000	-2.71405	-418923000	-3.07964	-418975000	-3.40034	-418923000	-4.12407	-418496000
9.81535	474714000	7.86631	24915300	-7.41687	24984800	-2.44379	292069	-2.07146	1.00059e+06	-3.23899	36376.3	7.86631	-394635000	-7.71195	-395768000	-1.82351	-417134000	-2.08193	-418136000	-2.60429	-418822000	-2.97563	-418942000	-3.30286	-418827000	-4.0302	-418089000
9.80239	474709000	7.85335	24930200	-7.36331	24984800	-2.34884	830425	-1.94938	1.82705e+06	-3.15014	110479	7.85335	-394578000	-7.68521	-395768000	-1.69714	-415483000	-1.95868	-417428000	-2.50017	-418626000	-2.87696	-418870000	-3.21037	-418643000	-3.9414	-417473000
9.78943	474734000	7.8404	24948400	-7.30974	24984800	-2.25889	2.03251e+06	-1.83389	3.07773e+06	-3.06596	258433	7.8404	-394552000	-7.65848	-395768000	-1.57742	-412895000	-1.84209	-416365000	-2.40152	-418282000	-2.78348	-418733000	-3.12275	-418327000	-3.85753	-416611000
9.77648	474776000	7.82744	24969600	-7.25618	24984800	-2.1738	4.40619e+06	-1.72481	4.83146e+06	-2.98634	523389	7.82744	-394561000	-7.63174	-395768000	-1.46418	-409147000	-1.73197	-414887000	-2.3082	-417731000	-2.69505	-418500000	-3.03987	-417828000	-3.77845	-415481000
9.76352	474823000	7.81448	24993400	-7.20262	24984800	-2.09343	8.6018e+06	-1.62197	7.12718e+06	-2.91113	953527	7.81448	-394605000	-7.605	-395768000	-1.35722	-404088000	-1.62815	-412966000	-2.22006	-416920000	-2.61153	-418136000	-2.96159	-417102000	-3.70403	-414093000
9.75056	474865000	7.80153	25019100	-7.14906	24984800	-2.01766	15314400	-1.52518	9.95197e+06	-2.84022	1.5928e+06	7.80153	-394685000	-7.57827	-395768000	-1.25637	-397678000	-1.53043	-410617000	-2.13696	-415810000	-2.53279	-417613000	-2.88778	-416123000	-3.63411	-412477000
9.73761	474896000	7.78857	25046300	-7.0955	24984800	-1.94634	25134800	-1.43425	13239500	-2.77349	2.47041e+06	7.78857	-394711000	-7.55153	-395768000	-1.16146	-390012000	-1.43863	-407896000	-2.05875	-414394000	-2.45867	-416917000	-2.81831	-414885000	-3.56856	-410688000
9.72465	474911000	7.77561	25074200	-7.04194	24984800	-1.87934	38395300	-1.349	16878800	-2.71079	3.59246e+06	7.77561	-394684000	-7.5248	-395768000	-1.07229	-381305000	-1.35257	-404898000	-1.98527	-412693000	-2.38905	-416049000	-2.75305	-413411000	-3.50724	-408795000
9.71169	474907000	7.76265	25102300	-6.98838	24984800	-1.81653	55062300	-1.26925	20730300	-2.65201	4.93844e+06	7.76265	-394688000	-7.49806	-395768000	-0.98869	-371864000	-1.27205	-401736000	-1.91639	-410758000	-2.32377	-415031000	-2.69187	-411747000	-3.45001	-406872000
9.69873	474886000	7.7497	25129800	-6.93481	24984800	-1.75777	74711500	-1.19481	24644800	-2.59703	6.46351e+06	7.7497	-394721000	-7.47132	-395768000	-0.91049	-362048000	-1.19691	-398534000	-1.85194	-408663000	-2.26271	-413898000	-2.63464	-409957000	-3.39672	-404988000
9.68578	474849000	7.73674	25156100	-6.88125	24984800	-1.70292	96589600	-1.1255	28481200	-2.5457	8.10558e+06	7.73674	-394779000	-7.44459	-395768000	-0.8375	-352219000	-1.12694	-395403000	-1.7918	-406491000	-2.20571	-412697000	-2.58121	-408112000	-3.34723	-403201000
9.67282	474801000	7.72378	25180600	-6.82769	24984800	-1.65186	119738000	-1.06115	32119500	-2.49792	9.79476e+06	7.72378	-394857000	-7.41785	-395768000	-0.76954	-342706000	-1.06197	-392441000	-1.7358	-404328000	-2.15265	-411479000	-2.53147	-406282000	-3.30141	-401556000
9.65986	474746000	7.71083	25202600	-6.77413	24984800	-1.60444	143142000	-1.00156	35468700	-2.45355	11462800	7.71083	-394951000	-7.39112	-395768000	-0.70643	-333778000	-1.00181	-389719000	-1.68379	-402248000	-2.10337	-410288000	-2.48529	-404529000	-3.25912	-400082000
9.64691	474688000	7.69787	25221700	-6.72057	24984800	-1.56053	165859000	-0.94654	38469400	-2.41246	13050700	7.69787	-395057000	-7.36438	-395768000	-0.64799	-325630000	-0.94627	-387284000	-1.63564	-400311000	-2.05774	-409165000	-2.44252	-402902000	-3.2202	-398795000
9.63395	474631000	7.68491	25237200	-6.66701	24984800	-1.52	187120000	-0.89593	41091800	-2.37453	14513100	7.68491	-395168000	-7.33764	-395768000	-0.59405	-318382000	-0.89518	-385158000	-1.59119	-398560000	-2.01562	-408139000	-2.40304	-401435000	-3.18453	-397695000
9.62099	474577000	7.67196	25248900	-6.61345	24984800	-1.48271	206373000	-0.84954	43331100	-2.33963	15820200	7.67196	-395282000	-7.31091	-395768000	-0.54442	-312085000	-0.84834	-383345000	-1.55029	-397019000	-1.97686	-407227000	-2.36672	-400146000	-3.15195	-396776000
9.60803	474528000	7.659	25256400	-6.55988	24984800	-1.44852	223295000	-0.80717	45202400	-2.30764	16957000	7.659	-395393000	-7.28417	-395768000	-0.49893	-306733000	-0.80557	-381831000	-1.5128	-395694000	-1.94134	-406438000	-2.33342	-399040000	-3.12234	-396024000
9.59508	474485000	7.64604	25259300	-6.50632	24984800	-1.41731	237766000	-0.76865	46734200	-2.27843	17920800	7.64604	-395499000	-7.25744	-395768000	-0.45738	-302277000	-0.76669	-380592000	-1.47857	-394581000	-1.9089	-405772000	-2.30301	-398113000	-3.09554	-395421000
9.58212	474450000	7.63308	25257600	-6.45276	24984800	-1.38893	249830000	-0.7338	47963200	-2.25188	18719000	7.63308	-395596000	-7.2307	-395768000	-0.41961	-298640000	-0.7315	-379599000	-1.44745	-393667000	-1.87941	-405222000	-2.27537	-397352000	-3.07142	-394946000
9.56916	474422000	7.62013	25251000	-6.3992	24984800	-1.36325	259650000	-0.70243	48930000	-2.22785	19365200	7.62013	-395681000	-7.20396	-395768000	-0.38544	-295729000	-0.69983	-378818000	-1.41929	-392931000	-1.85272	-404778000	-2.25036	-396740000	-3.04984	-394580000
9.55621	474403000	7.60717	25239400	-6.34564	24984800	-1.34014	267461000	-0.67436	49675400	-2.20622	19877200	7.60717	-395754000	-7.17723	-395768000	-0.35468	-293444000	-0.6715	-378216000	-1.39394	-392351000	-1.8287	-404426000	-2.22784	-396257000	-3.03065	-394304000
9.54325	474393000	7.59421	25222900	-6.29208	24984800	-1.31946	273534000	-0.64941	50238300	-2.18687	20274000	7.59421	-395814000	-7.15049	-395768000	-0.32715	-291684000	-0.6463	-377762000	-1.37126	-391903000	-1.80721	-404154000	-2.2077	-395885000	-3.01371	-394099000
9.53029	474393000	7.58126	25201500	-6.23852	24984800	-1.30107	278151000	-0.62739	50654400	-2.16966	20574900	7.58126	-395859000	-7.12376	-395768000	-0.30268	-290357000	-0.62407	-377426000	-1.35109	-391564000	-1.7881	-403948000	-2.18979	-395603000	-2.99889	-393952000
9.51734	474407000	7.5683	25175300	-6.18495	24984800	-1.28484	281579000	-0.60811	50954700	-2.15448	20798000	7.5683	-395891000	-7.09702	-395768000	-0.28109	-289376000	-0.60461	-377184000	-1.3333	-391313000	-1.77124	-403796000	-2.17398	-395395000	-2.98605	-393848000
9.50438	474434000	7.55534	25144400	-6.13139	24984800	-1.27064	284062000	-0.59141	51166000	-2.14119	20959400	7.55534	-395911000	-7.07028	-395768000	-0.26219	-288669000	-0.58775	-377013000	-1.31772	-391132000	-1.75648	-403686000	-2.16015	-395245000	-2.97503	-393777000
9.49142	474479000	7.54238	25108900	-6.07783	24984800	-1.25833	285813000	-0.57708	51310400	-2.12967	21073100	7.54238	-395920000	-7.04355	-395768000	-0.2458	-288171000	-0.57328	-376896000	-1.30422	-391005000	-1.74369	-403608000	-2.14816	-395139000	-2.96571	-393730000
9.47846	474542000	7.52943	25069000	-6.02427	24984800	-1.24778	287012000	-0.56495	51405900	-2.11979	21150900	7.52943	-395920000	-7.01681	-395768000	-0.23176	-287831000	-0.56104	-376819000	-1.29265	-390918000	-1.73272	-403555000	-2.13788	-395067000	-2.95794	-393701000
9.46551	474625000	7.51647	25025100	-5.97071	24984800	-1.23884	287806000	-0.55484	51466700	-2.11143	21202300	7.51647	-395913000	-6.99007	-395768000	-0.21987	-287607000	-0.55084	-376770000	-1.28285	-390860000	-1.72344	-403520000	-2.12918	-395019000	-2.95157	-393683000
9.45255	474726000	7.50351	24977400	-5.91715	24984800	-1.2314	288311000	-0.54657	51503600	-2.10446	21235100	7.50351	-395903000	-6.96334	-395768000	-0.20995	-287464000	-0.54248	-376741000	-1.27468	-390823000	-1.7157	-403497000	-2.12192	-394988000	-2.94647	-393672000
9.43959	474844000	7.49056	24926400	-5.86359	24984800	-1.2253	288619000	-0.53994	51524800	-2.09875	21255000	7.49056	-395890000	-6.9366	-395768000	-0.20183	-287377000	-0.53579	-376723000	-1.26799	-390801000	-1.70936	-403484000	-2.11598	-394970000	-2.94251	-393666000
9.42664	474975000	7.4776	24872400	-5.81002	24984800	-1.22041	288795000	-0.53478	51536200	-2.09418	21266500	7.4776	-395878000	-6.90987	-395768000	-0.19534	-287327000	-0.53058	-376714000	-1.26264	-390788000	-1.70428	-403476000	-2.11122	-394959000	-2.93952	-393664000
9.41368	475115000	7.46464	24816000	-5.75646	24984800	-1.21661	288890000	-0.5309	51541800	-2.09062	21272700	7.46464	-395868000	-6.88313	-395768000	-0.19027	-287300000	-0.52666	-376710000	-1.25847	-390781000	-1.70033	-403472000	-2.10752	-394953000	-2.93739	-393663000
9.40072	475255000	7.45169	24757800	-5.7029	24984800	-1.21375	288937000	-0.52812	51544300	-2.08795	21275700	7.45169	-395862000	-6.85639	-395768000	-0.18647	-287287000	-0.52385	-376708000	-1.25533	-390778000	-1.69736	-403470000	-2.10473	-394951000	-2.93595	-393662000
9.38777	475390000	7.43873	24698700	-5.64934	24984800	-1.2117	288957000	-0.52625	51545200	-2.08603	21277000	7.43873	-395863000	-6.82966	-395768000	-0.18374	-287281000	-0.52197	-376707000	-1.25309	-390776000	-1.69523	-403469000	-2.10274	-394949000	-2.93508	-393662000
9.37481	475509000	7.42577	24639400	-5.59578	24984800	-1.21033	288965000	-0.52512	51545500	-2.08475	21277500	7.42577	-395870000	-6.80292	-395768000	-0.18192	-287279000	-0.52083	-376707000	-1.25158	-390776000	-1.6938	-403468000	-2.1014	-394949000	-2.93464	-393662000
9.36185	475606000	7.41281	24580800	-5.54222	24984800	-1.2095	288967000	-0.52454	51545500	-2.08397	21277600	7.41281	-395884000	-6.77619	-395768000	-0.18081	-287278000	-0.52025	-376707000	-1.25067	-390776000	-1.69294	-403468000	-2.10059	-394949000	-2.93447	-393662000
9.34889	475672000	7.39986	24524100	-5.48865	24984800	-1.20907	288968000	-0.52433	51545500	-2.08357	21277700	7.39986	-395906000	-6.74945	-395768000	-0.18024	-287278000	-0.52003	-376707000	-1.2502	-390776000	-1.69249	-403468000	-2.10018	-394949000	-2.93445	-393662000
9.33594	475704000	7.3869	24470400	-5.43509	24984800	-1.20891	288968000	-0.5243	51545500	-2.08342	21277700	7.3869	-395935000	-6.72271	-395768000	-0.18003	-287278000	-0.52	-376707000	-1.25002	-390776000	-1.69233	-403468000	-2.10002	-394949000	-2.93442	-393662000
9.32298	475697000	7.37394	24420900	-5.38153	24984800	-1.20889	288968000	-0.52427	51545500	-2.0834	21277700	7.37394	-395972000	-6.69598	-395768000	-0.18	-287278000	-0.51997	-376707000	-1.25	-390776000	-1.69231	-403468000	-2.1	-394949000	-2.93424	-393662000
9.31002	475652000	7.36099	24377000	-5.32797	24984800	-1.20886	288968000	-0.52407	51545500	-2.08337	21277700	7.36099	-396014000	-6.66924	-395768000	-0.17997	-287278000	-0.51977	-376707000	-1.24997	-390776000	-1.69228	-403468000	-2.09997	-394949000	-2.93373	-393662000
9.29707	475569000	7.34803	24339800	-5.27441	24984800	-1.20869	288968000	-0.52354	51545500	-2.08319	21277700	7.34803	-396061000	-6.64251	-395768000	-0.17977	-287278000	-0.51923	-376707000	-1.24978	-390776000	-1.69209	-403468000	-2.09978	-394949000	-2.93275	-393662000
9.28411	475455000	7.33507	24310700	-5.22085	24984800	-1.20821	288967000	-0.52249	51545200	-2.08269	21277600	7.33507	-396113000	-6.61577	-395768000	-0.17921	-287278000	-0.51817	-376707000	-1.24926	-390776000	-1.69156	-403468000	-2.09926	-394949000	-2.93112	-393663000
9.27115	475315000	7.32212	24291000	-5.16729	24984800	-1.20728	288964000	-0.52076	51544500	-2.08171	21277400	7.32212	-396155000	-6.58903	-395768000	-0.17813	-287279000	-0.51643	-376708000	-1.24824	-390776000	-1.69054	-403468000	-2.09825	-394949000	-2.9287	-393664000
9.25819	475158000	7.30916	24281700	-5.11372	24984800	-1.20574	288955000	-0.51819	51542400	-2.08009	21276600	7.30916	-396192000	-6.5623	-395768000	-0.17634	-287281000	-0.51382	-376709000	-1.24656	-390777000	-1.68886	-403469000	-2.09657	-394950000	-2.92531	-393668000
9.24524	475064000	7.2962	24283900	-5.06016	24984800	-1.20345	288929000	-0.51459	51537500	-2.07769	21274500	7.2962	-396230000	-6.53556	-395768000	-0.17368	-287287000	-0.51019	-376713000	-1.24406	-390778000	-1.68635	-403470000	-2.09408	-394952000	-2.92081	-393675000
9.23228	475078000	7.28324	24298400	-5.0066	24984800	-1.20025	288871000	-0.50981	51527800	-2.07433	21269800	7.28324	-396268000	-6.50883	-395768000	-0.16997	-287299000	-0.50536	-376721000	-1.24057	-390783000	-1.68285	-403473000	-2.0906	-394956000	-2.91503	-393688000
9.21932	475099000	7.27029	24325800	-4.95304	24984800	-1.19599	288752000	-0.50366	51509500	-2.06986	21260100	7.27029	-396304000	-6.48209	-395768000	-0.16502	-287325000	-0.49915	-376736000	-1.23593	-390791000	-1.67818	-403479000	-2.08597	-394965000	-2.90781	-393712000
9.20637	475132000	7.25733	24366300	-4.89948	24984800	-1.19053	288530000	-0.49599	51477800	-2.06412	21242000	7.25733	-396340000	-6.45535	-395768000	-0.15867	-287372000	-0.4914	-376761000	-1.22996	-390807000	-1.6722	-403490000	-2.08002	-394982000	-2.89899	-393750000
9.19341	475178000	7.24437	24420000	-4.84592	24984800	-1.1837	288146000	-0.48662	51425600	-2.05695	21210600	7.24437	-396374000	-6.42862	-395768000	-0.15075	-287455000	-0.48193	-376804000	-1.22251	-390835000	-1.66472	-403509000	-2.07259	-395011000	-2.88842	-393810000
9.18045	475238000	7.23142	24486500	-4.79236	24984800	-1.17536	287513000	-0.47538	51343500	-2.04819	21159000	7.23142	-396407000	-6.40188	-395768000	-0.14106	-287592000	-0.47058	-376870000	-1.21342	-390880000	-1.65559	-403540000	-2.06352	-395058000	-2.87593	-393901000
9.1675	475309000	7.21846	24565200	-4.73879	24984800	-1.16536	286520000	-0.46211	51219400	-2.03769	21078000	7.21846	-396439000	-6.37515	-395768000	-0.12945	-287806000	-0.45717	-376970000	-1.2025	-390952000	-1.64464	-403589000	-2.05263	-395133000	-2.86135	-394034000
9.15454	475387000	7.2055	24655200	-4.68523	24984800	-1.15355	285022000	-0.44662	51037600	-2.02528	20955800	7.2055	-396471000	-6.34841	-395768000	-0.11573	-288130000	-0.44152	-377117000	-1.18961	-391059000	-1.6317	-403662000	-2.03978	-395245000	-2.84455	-394223000
9.14158	475464000	7.19254	24754900	-4.63167	24984800	-1.13977	282836000	-0.42876	50779100	-2.01082	20777700	7.19254	-396503000	-6.32167	-395768000	-0.09973	-288605000	-0.42348	-377326000	-1.17458	-391217000	-1.61661	-403770000	-2.02479	-395410000	-2.82534	-394485000
9.12862	475534000	7.17959	24862900	-4.57811	24984800	-1.12388	279742000	-0.40835	50420700	-1.99412	20525800	7.17959	-396537000	-6.29494	-395768000	-0.08127	-289280000	-0.40286	-377616000	-1.15724	-391441000	-1.59921	-403922000	-2.00749	-395643000	-2.80358	-394837000
9.11567	475590000	7.16663	24977100	-4.52455	24984800	-1.10572	275482000	-0.38522	49935000	-1.97505	20179600	7.16663	-396572000	-6.2682	-395768000	-0.06018	-290216000	-0.37949	-378009000	-1.13742	-391750000	-1.57932	-404132000	-1.98773	-395964000	-2.77909	-395302000
9.10271	475626000	7.15367	25095500	-4.47099	24984800	-1.08514	269766000	-0.3592	49290700	-1.95344	19715900	7.15367	-396610000	-6.24147	-395768000	-0.03628	-291484000	-0.35321	-378530000	-1.11496	-392167000	-1.55678	-404414000	-1.96533	-396396000	-2.75174	-395902000
9.08976	475639000	7.14072	25215600	-4.41743	24984800	-1.06199	262283000	-0.33013	48453000	-1.92913	19110500	7.14072	-396651000	-6.21473	-395768000	-0.0094	-293166000	-0.32383	-379207000	-1.0897	-392716000	-1.53143	-404785000	-1.94014	-396963000	-2.72134	-396659000
9.0768	475626000	7.12776	25335000	-4.36386	24984800	-1.03612	252724000	-0.29783	47384600	-1.90196	18339800	7.12776	-396695000	-6.18799	-395768000	0.02065	-295352000	-0.2912	-380072000	-1.06148	-393424000	-1.5031	-405259000	-1.91199	-397689000	-2.68775	-397596000
9.06384	475588000	7.1148	25451400	-4.3103	24984800	-1.00738	240808000	-0.26213	46047400	-1.87178	17383500	7.1148	-396742000	-6.16126	-395768000	0.05402	-298139000	-0.25514	-381154000	-1.03011	-394316000	-1.47162	-405853000	-1.88072	-398598000	-2.6508	-398727000
9.05088	475525000	7.10185	25562100	-4.25674	24984800	-0.97561	226330000	-0.22287	44405100	-1.83843	16228500	7.10185	-396793000	-6.13452	-395768000	0.09091	-301624000	-0.21547	-382484000	-0.99545	-395416000	-1.43684	-406577000	-1.84615	-399709000	-2.61034	-400063000
9.03793	475442000	7.08889	25665000	-4.20318	24984800	-0.94068	209209000	-0.17987	42426600	-1.80174	14872800	7.08889	-396845000	-6.10779	-395768000	0.13149	-305902000	-0.17203	-384087000	-0.95733	-396741000	-1.39858	-407439000	-1.80813	-401031000	-2.5662	-401602000
9.02497	475342000	7.07593	25757900	-4.14962	24984800	-0.90242	189541000	-0.13296	40090200	-1.76156	13330400	7.07593	-396898000	-6.08105	-395768000	0.17592	-311051000	-0.12464	-385982000	-0.91558	-398300000	-1.35667	-408437000	-1.7665	-402563000	-2.51823	-403325000
9.01201	475230000	7.06297	25839000	-4.09606	24984800	-0.86068	167657000	-0.08198	37388900	-1.71772	11634400	7.06297	-396950000	-6.05431	-395768000	0.22439	-317125000	-0.07313	-388174000	-0.87004	-400085000	-1.31096	-409557000	-1.72108	-404286000	-2.46625	-405200000
8.99906	475109000	7.05002	25906600	-4.04249	24984800	-0.81531	144146000	-0.02675	34335400	-1.67008	9.83891e+06	7.05002	-396999000	-6.02758	-395768000	0.27708	-324137000	-0.01733	-390656000	-0.82053	-402073000	-1.26128	-410775000	-1.67171	-406162000	-2.41013	-407175000
8.9861	474983000	7.03706	25959600	-3.98893	24984800	-0.76617	119856000	0.0329	30966800	-1.61848	8.01705e+06	7.03706	-397042000	-6.00084	-395768000	0.33415	-332049000	0.04293	-393397000	-0.76691	-404221000	-1.20746	-412052000	-1.61823	-408131000	-2.34968	-409180000
8.97314	474854000	7.0241	25997200	-3.93537	24984800	-0.7131	95836300	0.09713	27348100	-1.56274	6.25439e+06	7.0241	-397078000	-5.97411	-395768000	0.39579	-340760000	0.10782	-396347000	-0.709	-406461000	-1.14934	-413336000	-1.56048	-410118000	-2.28477	-411136000
8.96018	474724000	7.01115	26019100	-3.88181	24984800	-0.65594	73222000	0.16612	23572600	-1.50272	4.63809e+06	7.01115	-397103000	-5.94737	-395768000	0.46216	-350094000	0.17752	-399432000	-0.64663	-408712000	-1.08675	-414571000	-1.49828	-412033000	-2.21521	-412960000
8.94723	474593000	6.99819	26025300	-3.82825	24984800	-0.59456	53076100	0.24003	19757900	-1.43826	3.24298e+06	6.99819	-397114000	-5.92063	-395768000	0.53345	-359803000	0.25219	-402556000	-0.57965	-410878000	-1.01952	-415699000	-1.43149	-413788000	-2.14087	-414577000
8.93427	474461000	6.98523	26016300	-3.77469	24984800	-0.52879	36212000	0.31904	16038400	-1.36919	2.1182e+06	6.98523	-397109000	-5.8939	-395768000	0.60983	-369576000	0.33201	-405612000	-0.50788	-412867000	-0.94749	-416672000	-1.35992	-415308000	-2.06156	-415933000
8.92131	474325000	6.97228	25993100	-3.72113	24984900	-0.45849	23049700	0.40332	12551900	-1.29536	1.27848e+06	6.97228	-397184000	-5.86716	-395768000	0.69148	-379066000	0.41715	-408485000	-0.43117	-414599000	-0.8705	-417458000	-1.28341	-416543000	-1.97715	-417001000
8.90836	474186000	6.95932	25956800	-3.66756	24985100	-0.3835	13554200	0.49303	9.42359e+06	-1.21661	703537	6.95932	-397346000	-5.84043	-395768000	0.77856	-387916000	0.50779	-411075000	-0.34935	-416020000	-0.78838	-418050000	-1.20181	-417477000	-1.88745	-417784000
8.8954	474041000	6.94636	25909100	-3.614	24985300	-0.30367	7.28295e+06	0.58834	6.74977e+06	-1.13279	346336	6.94636	-397484000	-5.81369	-395768000	0.87127	-395810000	0.60408	-413298000	-0.26224	-417110000	-0.70096	-418460000	-1.11495	-418129000	-1.79233	-418316000
8.88244	473890000	6.9334	25851600	-3.56044	24985900	-0.21886	3.53141e+06	0.68943	4.58424e+06	-1.04372	147324	6.9334	-397597000	-5.78695	-395768000	0.96976	-402510000	0.70621	-415109000	-0.1697	-417887000	-0.60808	-418719000	-1.02266	-418544000	-1.69161	-418647000
8.86948	473732000	6.92045	25786400	-3.50688	24987100	-0.12891	1.52216e+06	0.79647	2.93206e+06	-0.94926	49167.9	6.92045	-397684000	-5.76022	-395768000	1.07422	-407894000	0.81435	-416499000	-0.07155	-418397000	-0.50957	-418868000	-0.92477	-418784000	-1.58514	-418834000
8.85653	473568000	6.90749	25715500	-3.45332	24989300	-0.03367	570932	0.90962	1.75221e+06	-0.84924	6910.18	6.90749	-397744000	-5.73348	-395768000	1.18483	-411964000	0.92866	-417499000	0.03238	-418701000	-0.40527	-418943000	-0.82114	-418908000	-1.47275	-418929000
8.84357	473398000	6.89453	25640900	-3.39976	24993400	0.06701	178364	1.02905	969107	-0.74351	-8726.98	6.89453	-397777000	-5.70675	-395768000	1.30175	-414840000	1.04932	-418168000	0.14224	-418866000	-0.29501	-418977000	-0.71158	-418964000	-1.35429	-418972000
8.83061	473224000	6.88158	25564700	-3.3462	25000900	0.17328	39251.9	1.15494	489670	-0.63191	-13618.2	6.88158	-397783000	-5.68001	-395768000	1.42517	-416725000	1.1765	-418582000	0.2582	-418945000	-0.17862	-418991000	-0.59593	-418986000	-1.22959	-418989000
8.81766	473047000	6.86862	25488700	-3.29263	25014100	0.28529	-2388.77	1.28745	221157	-0.51428	-14888.2	6.86862	-397765000	-5.65327	-395768000	1.55526	-417864000	1.31038	-418816000	0.38043	-418979000	-0.05595	-418995000	-0.47404	-418994000	-1.09851	-418995000
8.8047	472872000	6.85566	25414600	-3.23907	25036600	0.3435	-9425.99	1.42676	84815.5	-0.45315	-15075.9	6.85566	-397724000	-5.62654	-395768000	1.69219	-418492000	1.45112	-418936000	0.50909	-418992000	0.0078	-418996000	-0.34573	-418996000	-1.03051	-418996000
8.79174	472700000	6.84271	25343800	-3.18551	25074200	1.11004	-15208.5	1.49901	47236.8	0.39305	-15208.5	6.84271	-397662000	-5.5998	-395768000	1.83615	-418805000	1.52411	-418970000	0.57588	-418994000	0.8079	-418997000	-0.27912	-418997000	-0.12658	-418997000
8.77878	472537000	6.82975	25277500	-3.13195	25135100	1.87657	-15208.5	2.22233	-14991.1	1.23925	-15208.5	6.82975	-397583000	-5.57307	-395768000	1.91081	-418890000	2.24464	-419027000	1.40177	-418997000	1.608	-418997000	0.64177	-418997000	0.77736	-418997000
8.76583	472386000	6.81679	25216500	-3.07839	25230900	2.6431	-15208.5	2.94564	-15208.4	2.08545	-15208.5	6.81679	-397490000	-5.54633	-395768000	2.67307	-419027000	2.96516	-419027000	2.22765	-418997000	2.40811	-418997000	1.56265	-418997000	1.68129	-418997000
8.75287	472252000	6.80383	25161300	-3.02483	25377700	3.40964	-15208.5	3.66895	-15208.5	2.93164	-15208.5	6.80383	-397385000	-5.51959	-395768000	3.43532	-419027000	3.68569	-419027000	3.05353	-418997000	3.20821	-418997000	2.48353	-418997000	2.58523	-418997000
8.73991	472141000	6.79088	25112100	-2.97127	25596200	4.17617	-15208.5	4.39227	-15208.5	3.77784	-15208.5	6.79088	-397273000	-5.49286	-395768000	4.19757	-419027000	4.40621	-419027000	3.87942	-418997000	4.00832	-418997000	3.40442	-418997000	3.48916	-418997000
8.72696	472056000	6.77792	25068900	-2.9177	25911800	4.9427	-15208.5	5.11558	-15208.5	4.62404	-15208.5	6.77792	-397158000	-5.46612	-395768000	4.95983	-419027000	5.12674	-419027000	4.7053	-418997000	4.80842	-418997000	4.3253	-418997000	4.3931	-418997000
8.714	472002000	6.76496	25031200	-2.86414	26354800	5.70924	-15208.5	5.8389	-15208.5	5.47024	-15208.5	6.76496	-397042000	-5.43939	-395768000	5.72208	-419027000	5.84726	-419027000	5.53119	-418997000	5.60852	-418997000	5.24619	-418997000	5.29703	-418997000
8.70104	471983000	6.75201	24998400	-2.81058	26958300	6.47577	-15208.5	6.56221	-15208.5	6.31644	-15208.5	6.75201	-396929000	-5.41265	-395768000	6.48433	-419027000	6.56779	-419027000	6.35707	-418997000	6.40863	-418997000	6.16707	-418997000	6.20097	-418997000
8.68809	472002000	6.73905	24969900	-2.75702	27755900	7.2423	-15208.5	7.28552	-15208.5	7.16264	-15208.5	6.73905	-396821000	-5.38591	-395768000	7.24658	-419027000	7.28831	-419027000	7.18295	-418997000	7.20873	-418997000	7.08795	-418997000	7.1049	-418997000
8.67513	472059000	6.72609	24944700	-2.70346	28778500	8.00884	-15208.5	8.00884	-15208.5	8.00884	-15208.5	6.72609	-396722000	-5.35918	-395768000	8.00884	-419027000	8.00884	-419027000	8.00884	-418997000	8.00884	-418997000	8.00884	-418997000	8.00884	-418997000
8.66217	472156000	6.71314	24921900	-2.6499	30049400							6.71314	-396632000	-5.33244	-395768000
8.64921	472291000	6.70018	24900600	-2.59634	31580300							6.70018	-396554000	-5.30571	-395768000
8.63626	472460000	6.68722	24879700	-2.54277	33367700							6.68722	-396487000	-5.27897	-395768000
8.6233	472662000	6.67426	24858600	-2.48921	35391400							6.67426	-396432000	-5.25223	-395768000
8.61034	472889000	6.66131	24836600	-2.43565	37616800							6.66131	-396389000	-5.2255	-395768000
8.59739	473139000	6.64835	24813200	-2.38209	40001800							6.64835	-396356000	-5.19876	-395768000
8.58443	473404000	6.63539	24788200	-2.32853	42509300							6.63539	-396333000	-5.17202	-395768000
8.57147	473681000	6.62244	24761300	-2.27497	45125100							6.62244	-396318000	-5.14529	-395768000
8.55852	473963000	6.60948	24732800	-2.2214	47879700							6.60948	-396308000	-5.11855	-395768000
8.54556	474248000	6.59652	24702800	-2.16784	50871900							6.59652	-396304000	-5.09182	-395768000
8.5326	474529000	6.58356	24671900	-2.11428	54288900							6.58356	-396301000	-5.06508	-395768000
8.51964	474804000	6.57061	24640500	-2.06072	58420800							6.57061	-396300000	-5.03834	-395768000
8.50669	475068000	6.55765	24609200	-2.00716	63660900							6.55765	-396299000	-5.01161	-395767000
8.49373	475317000	6.54469	24578600	-1.9536	70489800							6.54469	-396297000	-4.98487	-395767000
8.48077	475545000	6.53174	24549400	-1.90004	79438800							6.53174	-396294000	-4.95814	-395767000
8.46782	475748000	6.51878	24522100	-1.84647	91032100							6.51878	-396290000	-4.9314	-395767000
8.45486	475920000	6.50582	24497200	-1.79291	105711000							6.50582	-396286000	-4.90466	-395767000
8.4419	476055000	6.49287	24474800	-1.73935	123747000							6.49287	-396284000	-4.87793	-395767000
8.42895	476148000	6.47991	24455300	-1.68579	145155000							6.47991	-396285000	-4.85119	-395767000
8.41599	476195000	6.46695	24438500	-1.63223	169624000							6.46695	-396292000	-4.82446	-395766000
8.40303	476192000	6.45399	24424100	-1.57867	196469000							6.45399	-396292000	-4.79772	-395766000
8.39007	476099000	6.44104	24411900	-1.52511	224639000							6.44104	-396140000	-4.77098	-395765000
8.37712	475953000	6.42808	24401100	-1.47154	252764000							6.42808	-396004000	-4.74425	-395765000
8.36416	475757000	6.41512	24391200	-1.41798	279264000							6.41512	-395886000	-4.71751	-395764000
8.3512	475515000	6.40217	24381300	-1.36442	302494000							6.40217	-395791000	-4.69078	-395762000
8.33825	475233000	6.38921	24370600	-1.31086	320916000							6.38921	-395722000	-4.66404	-395761000
8.32529	474919000	6.37625	24358100	-1.2573	333279000							6.37625	-395680000	-4.6373	-395759000
8.31233	474580000	6.3633	24343100	-1.20374	338760000							6.3633	-395668000	-4.61057	-395756000
8.29938	474227000	6.35034	24324800	-1.15018	337064000							6.35034	-395687000	-4.58383	-395753000
8.28642	473868000	6.33738	24302500	-1.09661	328457000							6.33738	-395738000	-4.5571	-395749000
8.27346	473514000	6.32442	24275900	-1.04305	313721000							6.32442	-395821000	-4.53036	-395744000
8.2605	473173000	6.31147	24244700	-0.98949	294052000							6.31147	-395933000	-4.50362	-395738000
8.24755	472853000	6.29851	24208700	-0.93593	270912000							6.29851	-396073000	-4.47689	-395730000
8.23459	472564000	6.28555	24168300	-0.88237	245855000							6.28555	-396238000	-4.45015	-395721000
8.22163	472312000	6.2726	24123800	-0.82881	220366000							6.2726	-396423000	-4.42342	-395709000
8.20868	472101000	6.25964	24076000	-0.77524	195724000							6.25964	-396624000	-4.39668	-395695000
8.19572	471938000	6.24668	24025600	-0.72168	172912000							6.24668	-396835000	-4.36994	-395677000
8.18276	471825000	6.23373	23973700	-0.66812	152579000							6.23373	-397051000	-4.34321	-395656000
8.16981	471762000	6.22077	23921500	-0.61456	135041000							6.22077	-397266000	-4.31647	-395630000
8.15685	471751000	6.20781	23870200	-0.561	120330000							6.20781	-397473000	-4.28974	-395599000
8.14389	471788000	6.19485	23821300	-0.50744	108256000							6.19485	-397667000	-4.263	-395562000
8.13093	471869000	6.1819	23776000	-0.45388	98485300							6.1819	-397842000	-4.23626	-395518000
8.11798	471989000	6.16894	23735700	-0.40031	90612400							6.16894	-397993000	-4.20953	-395465000
8.10502	472140000	6.15598	23701500	-0.34675	84218900							6.15598	-398117000	-4.18279	-395403000
8.09206	472313000	6.14303	23674600	-0.29319	78918600							6.14303	-398209000	-4.15606	-395330000
8.07911	472499000	6.13007	23655900	-0.23963	74384200							6.13007	-398267000	-4.12932	-395244000
8.06615	472689000	6.11711	23646100	-0.18607	70359300							6.11711	-398291000	-4.10258	-395144000
8.05319	472873000	6.10416	23645800	-0.13251	66658600							6.10416	-398281000	-4.07585	-395028000
8.04023	473045000	6.0912	23655300	-0.07895	63160600							6.0912	-398238000	-4.04911	-394893000
8.02728	473197000	6.07824	23674700	-0.02538	59795800							6.07824	-398164000	-4.02238	-394738000
8.01432	473325000	6.06528	23703900	0.02818	56534300							6.06528	-398063000	-3.99564	-394560000
8.00136	473425000	6.05233	23742700	0.08174	53373000							6.05233	-397940000	-3.9689	-394357000
7.98841	473497000	6.03937	23790600	0.1353	50325500							6.03937	-397799000	-3.94217	-394126000
7.97545	473542000	6.02641	23847000	0.18886	47413900							6.02641	-397648000	-3.91543	-393866000
7.96249	473561000	6.01346	23911100	0.24242	44662100							6.01346	-397491000	-3.8887	-393572000
7.94954	473557000	6.0005	23982200	0.29598	42092200							6.0005	-397337000	-3.86196	-393243000
7.93658	473534000	5.98754	24059400	0.34955	39721800							5.98754	-397190000	-3.83522	-392877000
7.92362	473497000	5.97458	24141700	0.40311	37562400							5.97458	-397058000	-3.80849	-392470000
7.91067	473450000	5.96163	24228300	0.45667	35619600							5.96163	-396946000	-3.78175	-392021000
7.89771	473399000	5.94867	24318100	0.51023	33893000							5.94867	-396850000	-3.75502	-391528000
7.88475	473348000	5.93571	24410200	0.56379	32377000							5.93571	-396781000	-3.72828	-390988000
7.87179	473302000	5.92276	24503800	0.61735	31061600							5.92276	-396744000	-3.70154	-390401000
7.85884	473265000	5.9098	24597900	0.67091	29933500							5.9098	-396739000	-3.67481	-389766000
7.84588	473243000	5.89684	24691800	0.72448	28977100							5.89684	-396766000	-3.64807	-389082000
7.83292	473237000	5.88389	24784600	0.77804	28175300							5.88389	-396825000	-3.62134	-388349000
7.81997	473251000	5.87093	24875400	0.8316	27510700							5.87093	-396913000	-3.5946	-387568000
7.80701	473286000	5.85797	24963600	0.88516	26965800							5.85797	-397027000	-3.56786	-386740000
7.79405	473343000	5.84501	25048400	0.93872	26523900							5.84501	-397162000	-3.54113	-385867000
7.7811	473420000	5.83206	25129100	0.99228	26169400							5.83206	-397312000	-3.51439	-384953000
7.76814	473515000	5.8191	25204900	1.04585	25887900							5.8191	-397473000	-3.48766	-383999000
7.75518	473623000	5.80614	25275200	1.09941	25666900							5.80614	-397636000	-3.46092	-383012000
7.74222	473740000	5.79319	25339300	1.15297	25495200							5.79319	-397796000	-3.43418	-381994000
7.72927	473860000	5.78023	25396700	1.20653	25363100							5.78023	-397946000	-3.40745	-380953000
7.71631	473978000	5.76727	25446900	1.26009	25262600							5.76727	-398080000	-3.38071	-379893000
7.70335	474089000	5.75432	25489500	1.31365	25186800							5.75432	-398192000	-3.35398	-378823000
7.6904	474189000	5.74136	25524200	1.36721	25130400							5.74136	-398277000	-3.32724	-377748000
7.67744	474275000	5.7284	25550900	1.42078	25088700							5.7284	-398330000	-3.3005	-376677000
7.66448	474346000	5.71544	25569800	1.47434	25058300							5.71544	-398350000	-3.27377	-375617000
7.65153	474402000	5.70249	25581000	1.5279	25036300							5.70249	-398333000	-3.24703	-374576000
7.63857	474446000	5.68953	25585100	1.58146	25020500							5.68953	-398281000	-3.22029	-373561000
7.62561	474478000	5.67657	25582900	1.63502	25009300							5.67657	-398193000	-3.19356	-372581000
7.61265	474501000	5.66362	25575300	1.68858	25001500							5.66362	-398071000	-3.16682	-371641000
7.5997	474516000	5.65066	25563600	1.74214	24996100							5.65066	-397919000	-3.14009	-370749000
7.58674	474521000	5.6377	25549100	1.79571	24992300							5.6377	-397741000	-3.11335	-369910000
7.57378	474806000	5.62475	25533500	1.84927	24989800							5.62475	-397541000	-3.08661	-369130000
7.56083	475095000	5.61179	25518700	1.90283	24988100							5.61179	-397326000	-3.05988	-368411000
7.54787	475364000	5.59883	25506400	1.95639	24986900							5.59883	-397101000	-3.03314	-367757000
7.53491	475607000	5.58587	25498700	2.00995	24986200							5.58587	-396872000	-3.00641	-367170000
7.52196	475818000	5.57292	25497400	2.06351	24985700							5.57292	-396647000	-2.97967	-366649000
7.509	475992000	5.55996	25504300	2.11707	24985300							5.55996	-396430000	-2.95293	-366193000
7.49604	476124000	5.547	25521300	2.17064	24985100							5.547	-396227000	-2.9262	-365800000
7.48308	476213000	5.53405	25549600	2.2242	24985000							5.53405	-396044000	-2.89946	-365466000
7.47013	476259000	5.52109	25590600	2.27776	24984900							5.52109	-395883000	-2.87273	-365186000
7.45717	476267000	5.50813	25644900	2.33132	24984900							5.50813	-395749000	-2.84599	-364954000
7.44421	476242000	5.49517	25713100	2.38488	24984800							5.49517	-395643000	-2.81925	-364763000
7.43126	476193000	5.48222	25795000	2.43844	24984800							5.48222	-395566000	-2.79252	-364603000
7.4183	476129000	5.46926	25890400	2.49201	24984800							5.46926	-395518000	-2.76578	-364468000
7.40534	476059000	5.4563	25998100	2.54557	24984800							5.4563	-395499000	-2.73905	-364347000
7.39238	475991000	5.44335	26116800	2.59913	24984800							5.44335	-395505000	-2.71231	-364231000
7.37943	475933000	5.43039	26244700	2.65269	24984800							5.43039	-395534000	-2.68557	-364111000
7.36647	475889000	5.41743	26379700	2.70625	24984800							5.41743	-395583000	-2.65884	-363976000
7.35351	475862000	5.40448	26519200	2.75981	24984800							5.40448	-395648000	-2.6321	-363818000
7.34056	475852000	5.39152	26660600	2.81337	24984800							5.39152	-395724000	-2.60537	-363629000
7.3276	475856000	5.37856	26800800	2.86694	24984800							5.37856	-395806000	-2.57863	-363401000
7.31464	475872000	5.3656	26936900	2.9205	24984800							5.3656	-395891000	-2.55189	-363127000
7.30169	475896000	5.35265	27066100	2.97406	24984800							5.35265	-395975000	-2.52516	-362803000
7.28873	475922000	5.33969	27185400	3.02762	24984800							5.33969	-396053000	-2.49842	-362424000
7.27577	475949000	5.32673	27292300	3.08118	24984800							5.32673	-396122000	-2.47169	-361987000
7.26281	475974000	5.31378	27384400	3.13474	24984800							5.31378	-396220000	-2.44495	-361491000
7.24986	475997000	5.30082	27459800	3.1883	24984800							5.30082	-396336000	-2.41821	-360935000
7.2369	476017000	5.28786	27516900	3.24187	24984800							5.28786	-396437000	-2.39148	-360322000
7.22394	476039000	5.27491	27554700	3.29543	24984800							5.27491	-396525000	-2.36474	-359653000
7.21099	476066000	5.26195	27572500	3.34899	24984800							5.26195	-396598000	-2.33801	-358932000
7.19803	476102000	5.24899	27570200	3.40255	24984800							5.24899	-396659000	-2.31127	-358163000
7.18507	476152000	5.23603	27548200	3.45611	24984800							5.23603	-396709000	-2.28453	-357352000
7.17212	476222000	5.22308	27507300	3.50967	24984800							5.22308	-396750000	-2.2578	-356505000
7.15916	476315000	5.21012	27448600	3.56323	24984800							5.21012	-396784000	-2.23106	-355627000
7.1462	476438000	5.19716	27373600	3.6168	24984800							5.19716	-396814000	-2.20433	-354726000
7.13324	476592000	5.18421	27284200	3.67036	24984800							5.18421	-396843000	-2.17759	-353808000
7.12029	476781000	5.17125	27182400	3.72392	24984800							5.17125	-396873000	-2.15085	-352878000
7.10733	476815000	5.15829	27070100	3.77748	24984800							5.15829	-396907000	-2.12412	-351943000
7.09437	476749000	5.14534	26949500	3.83104	24984800							5.14534	-396946000	-2.09738	-351009000
7.08142	476718000	5.13238	26822700	3.8846	24984800							5.13238	-396992000	-2.07065	-350079000
7.06846	476721000	5.11942	26691700	3.93816	24984800							5.11942	-397046000	-2.04391	-349158000
7.0555	476753000	5.10646	26558200	3.99173	24984800							5.10646	-397107000	-2.01717	-348248000
7.04254	476810000	5.09351	26423700	4.04529	24984800							5.09351	-397176000	-1.99044	-347351000
7.02959	476887000	5.08055	26289800	4.09885	24984800							5.08055	-397250000	-1.9637	-346468000
7.01663	476977000	5.06759	26157300	4.15241	24984800							5.06759	-397329000	-1.93697	-345599000
7.00367	477073000	5.05464	26027300	4.20597	24984800							5.05464	-397410000	-1.91023	-344743000
6.99072	477167000	5.04168	25900100	4.25953	24984800							5.04168	-397491000	-1.88349	-343897000
6.97776	477253000	5.02872	25776300	4.3131	24984800							5.02872	-397568000	-1.85676	-343059000
6.9648	477324000	5.01577	25656100	4.36666	24984800							5.01577	-397639000	-1.83002	-342225000
6.95185	477374000	5.00281	25539400	4.42022	24984800							5.00281	-397699000	-1.80329	-341390000
6.93889	477400000	4.98985	25426300	4.47378	24984800							4.98985	-397746000	-1.77655	-340549000
6.92593	477398000	4.97689	25316700	4.52734	24984800							4.97689	-397777000	-1.74981	-339697000
6.91297	477368000	4.96394	25210700	4.5809	24984800							4.96394	-397789000	-1.72308	-338827000
6.90002	477311000	4.95098	25108200	4.63446	24984800							4.95098	-397779000	-1.69634	-337933000
6.88706	477229000	4.93802	25009400	4.68803	24984800							4.93802	-397746000	-1.66961	-337008000
6.8741	477125000	4.92507	24914500	4.74159	24984800							4.92507	-397688000	-1.64287	-336046000
6.86115	477003000	4.91211	24824100	4.79515	24984800							4.91211	-397605000	-1.61613	-335041000
6.84819	476868000	4.89915	24738700	4.84871	24984800							4.89915	-397497000	-1.5894	-333985000
6.83523	476726000	4.88619	24659000	4.90227	24984800							4.88619	-397365000	-1.56266	-332873000
6.82228	476581000	4.87324	24585900	4.95583	24984800							4.87324	-397210000	-1.53593	-331698000
6.80932	476439000	4.86028	24520200	5.00939	24984800							4.86028	-397034000	-1.50919	-330455000
6.79636	476306000	4.84732	24463200	5.06296	24984800							4.84732	-396839000	-1.48245	-329138000
6.7834	476186000	4.83437	24415600	5.11652	24984800							4.83437	-396628000	-1.45572	-327743000
6.77045	476085000	4.82141	24378500	5.17008	24984800							4.82141	-396404000	-1.42898	-326266000
6.75749	476009000	4.80845	24352700	5.22364	24984800							4.80845	-396172000	-1.40224	-324701000
6.74453	475963000	4.7955	24339000	5.2772	24984800							4.7955	-395955000	-1.37551	-323047000
6.73158	475953000	4.78254	24337700	5.33076	24984800							4.78254	-395808000	-1.34877	-321301000
6.71862	475926000	4.76958	24349100	5.38432	24984800							4.76958	-395662000	-1.32204	-319459000
6.70566	475801000	4.75662	24373100	5.43789	24984800							4.75662	-395521000	-1.2953	-317522000
6.69271	475722000	4.74367	24409400	5.49145	24984800							4.74367	-395388000	-1.26856	-315487000
6.67975	475690000	4.73071	24457200	5.54501	24984800							4.73071	-395265000	-1.24183	-313355000
6.66679	475703000	4.71775	24515600	5.59857	24984800							4.71775	-395155000	-1.21509	-311126000
6.65383	475758000	4.7048	24583300	5.65213	24984800							4.7048	-395060000	-1.18836	-308802000
6.64088	475847000	4.69184	24658700	5.70569	24984800							4.69184	-394980000	-1.16162	-306383000
6.62792	475962000	4.67888	24740100	5.75926	24984800							4.67888	-394918000	-1.13488	-303874000
6.61496	476092000	4.66593	24825400	5.81282	24984800							4.66593	-394872000	-1.10815	-301276000
6.60201	476224000	4.65297	24912800	5.86638	24984800							4.65297	-394844000	-1.08141	-298594000
6.58905	476347000	4.64001	25000000	5.91994	24984800							4.64001	-394832000	-1.05468	-295833000
6.57609	476448000	4.62705	25068700	5.9735	24984800							4.62705	-394836000	-1.02794	-292999000
6.56314	476515000	4.6141	25133200	6.02706	24984800							4.6141	-394855000	-1.0012	-290097000
6.55018	476541000	4.60114	25191900	6.08062	24984800							4.60114	-394887000	-0.97447	-287136000
6.53722	476519000	4.58818	25243100	6.13419	24984800							4.58818	-394931000	-0.94773	-284122000
6.52426	476446000	4.57523	25285500	6.18775	24984800							4.57523	-394986000	-0.921	-281065000
6.51131	476324000	4.56227	25318000	6.24131	24984800							4.56227	-395050000	-0.89426	-277974000
6.49835	476157000	4.54931	25340100	6.29487	24984800							4.54931	-395121000	-0.86752	-274860000
6.48539	475950000	4.53636	25351200	6.34843	24984800							4.53636	-395197000	-0.84079	-271734000
6.47244	475713000	4.5234	25351400	6.40199	24984800							4.5234	-395279000	-0.81405	-268607000
6.45948	475456000	4.51044	25341000	6.45555	24984800							4.51044	-395364000	-0.78732	-265492000
6.44652	475188000	4.49748	25320600	6.50912	24984800							4.49748	-395452000	-0.76058	-262402000
6.43356	475142000	4.48453	25291000	6.56268	24984800							4.48453	-395542000	-0.73384	-259350000
6.42061	475351000	4.47157	25253400	6.61624	24984800							4.47157	-395633000	-0.70711	-256350000
6.40765	475569000	4.45861	25209000	6.6698	24984800							4.45861	-395726000	-0.68037	-253418000
6.39469	475797000	4.44566	25159300	6.72336	24984800							4.44566	-395820000	-0.65364	-250567000
6.38174	476032000	4.4327	25105800	6.77692	24984800							4.4327	-395915000	-0.6269	-247812000
6.36878	476272000	4.41974	25050200	6.83048	24984800							4.41974	-396013000	-0.60016	-245167000
6.35582	476509000	4.40679	24993900	6.88405	24984800							4.40679	-396112000	-0.57343	-242649000
6.34287	476736000	4.39383	24938500	6.93761	24984800							4.39383	-396214000	-0.54669	-240270000
6.32991	476945000	4.38087	24885600	6.99117	24984800							4.38087	-396265000	-0.51996	-238045000
6.31695	477129000	4.36791	24836600	7.04473	24984800							4.36791	-396303000	-0.49322	-235988000
6.30399	477282000	4.35496	24792600	7.09829	24984800							4.35496	-396344000	-0.46648	-234111000
6.29104	477400000	4.342	24755000	7.15185	24984800							4.342	-396390000	-0.43975	-232427000
6.27808	477480000	4.32904	24724600	7.20541	24984800							4.32904	-396439000	-0.41301	-230947000
6.26512	477522000	4.31609	24702600	7.25898	24984800							4.31609	-396494000	-0.38628	-229682000
6.25217	477529000	4.30313	24689500	7.31254	24984800							4.30313	-396552000	-0.35954	-228640000
6.23921	477504000	4.29017	24686100	7.3661	24984800							4.29017	-396613000	-0.3328	-227829000
6.22625	477453000	4.27721	24692900	7.41966	24984800							4.27721	-396678000	-0.30607	-227258000
6.2133	477381000	4.26426	24710300	7.47322	24984800							4.26426	-396744000	-0.27933	-226930000
6.20034	477294000	4.2513	24738600	7.52678	24984800							4.2513	-396810000	-0.2526	-226852000
6.18738	477200000	4.23834	24778000	7.58035	24984800							4.23834	-396876000	-0.22586	-227024000
6.17442	477105000	4.22539	24828500	7.63391	24984800							4.22539	-396939000	-0.19912	-227449000
6.16147	477016000	4.21243	24890000	7.68747	24984800							4.21243	-396998000	-0.17239	-228127000
6.14851	476939000	4.19947	24962400	7.74103	24984800							4.19947	-397050000	-0.14565	-229057000
6.13555	476668000	4.18652	25045200	7.79459	24984800							4.18652	-397094000	-0.11892	-230235000
6.1226	476156000	4.17356	25138100	7.84815	24984800							4.17356	-397129000	-0.09218	-231657000
6.10964	475676000	4.1606	25240200	7.90171	24984800							4.1606	-397151000	-0.06544	-233319000
6.09668	475235000	4.14764	25350800	7.95528	24984800							4.14764	-397159000	-0.03871	-235213000
6.08373	474838000	4.13469	25468700	8.00884	24984800							4.13469	-397152000	-0.01197	-237331000
6.07077	474489000	4.12173	25592800									4.12173	-397129000	0.01476	-239665000
6.05781	474191000	4.10877	25721600									4.10877	-397087000	0.0415	-242205000
6.04485	473944000	4.09582	25853500									4.09582	-397028000	0.06824	-244940000
6.0319	473747000	4.08286	25986800									4.08286	-396950000	0.09497	-247857000
6.01894	473595000	4.0699	26119600									4.0699	-396854000	0.12171	-250946000
6.00598	473484000	4.05695	26249900									4.05695	-396740000	0.14844	-254192000
5.99303	473406000	4.04399	26375700									4.04399	-396609000	0.17518	-257582000
5.98007	473354000	4.03103	26495100									4.03103	-396463000	0.20192	-261103000
5.96711	473320000	4.01807	26606000									4.01807	-396303000	0.22865	-264739000
5.95416	473298000	4.00512	26706600									4.00512	-396132000	0.25539	-268477000
5.9412	473281000	3.99216	26795300									3.99216	-395951000	0.28212	-272303000
5.92824	473269000	3.9792	26870800									3.9792	-395763000	0.30886	-276201000
5.91528	473259000	3.96625	26931800									3.96625	-395570000	0.3356	-280157000
5.90233	473255000	3.95329	26977600									3.95329	-395376000	0.36233	-284158000
5.88937	473261000	3.94033	27007700									3.94033	-395183000	0.38907	-288189000
5.87641	473282000	3.92738	27022300									3.92738	-394993000	0.4158	-292236000
5.86346	473324000	3.91442	27021500									3.91442	-394807000	0.44254	-296288000
5.8505	473393000	3.90146	27006200									3.90146	-394629000	0.46928	-300330000
5.83754	473494000	3.8885	26977400									3.8885	-394517000	0.49601	-304351000
5.82458	473629000	3.87555	26936700									3.87555	-394452000	0.52275	-308340000
5.81163	473799000	3.86259	26885700									3.86259	-394397000	0.54949	-312286000
5.79867	474002000	3.84963	26826400									3.84963	-394351000	0.57622	-316178000
5.78571	474232000	3.83668	26760800									3.83668	-394315000	0.60296	-320008000
5.77276	474481000	3.82372	26691100									3.82372	-394286000	0.62969	-323766000
5.7598	474741000	3.81076	26619400									3.81076	-394263000	0.65643	-327445000
5.74684	475001000	3.7978	26547800									3.7978	-394246000	0.68317	-331038000
5.73389	475250000	3.78485	26478000									3.78485	-394231000	0.7099	-334538000
5.72093	475476000	3.77189	26411700									3.77189	-394217000	0.73664	-337939000
5.70797	475670000	3.75893	26350200									3.75893	-394202000	0.76337	-341237000
5.69501	475824000	3.74598	26294500									3.74598	-394184000	0.79011	-344428000
5.68206	475930000	3.73302	26245200									3.73302	-394161000	0.81685	-347508000
5.6691	475984000	3.72006	26202600									3.72006	-394132000	0.84358	-350474000
5.65614	475984000	3.70711	26166500									3.70711	-394095000	0.87032	-353325000
5.64319	475931000	3.69415	26136400									3.69415	-394051000	0.89705	-356059000
5.63023	475826000	3.68119	26111700									3.68119	-393998000	0.92379	-358676000
5.61727	475674000	3.66823	26091400									3.66823	-393938000	0.95053	-361174000
5.60432	475480000	3.65528	26074200									3.65528	-393871000	0.97726	-363556000
5.59136	475249000	3.64232	26059000									3.64232	-393799000	1.004	-365821000
5.5784	474988000	3.62936	26044500									3.62936	-393725000	1.03073	-367970000
5.56544	474705000	3.61641	26029500									3.61641	-393651000	1.05747	-370006000
5.55249	474679000	3.60345	26013000									3.60345	-393581000	1.08421	-371931000
5.53953	474820000	3.59049	25994100									3.59049	-393516000	1.11094	-373747000
5.52657	474953000	3.57754	25972200									3.57754	-393461000	1.13768	-375457000
5.51362	475078000	3.56458	25947200									3.56458	-393420000	1.16441	-377064000
5.50066	475198000	3.55162	25918900									3.55162	-393394000	1.19115	-378571000
5.4877	475313000	3.53866	25887800									3.53866	-393388000	1.21789	-379982000
5.47475	475420000	3.52571	25854600									3.52571	-393404000	1.24462	-381300000
5.46179	475519000	3.51275	25820000									3.51275	-393444000	1.27136	-382530000
5.44883	475606000	3.49979	25785400									3.49979	-393509000	1.29809	-383674000
5.43587	475680000	3.48684	25751900									3.48684	-393599000	1.32483	-384737000
5.42292	475737000	3.47388	25721000									3.47388	-393716000	1.35157	-385722000
5.40996	475778000	3.46092	25694100									3.46092	-393857000	1.3783	-386635000
5.397	475799000	3.44797	25672300									3.44797	-394022000	1.40504	-387477000
5.38405	475802000	3.43501	25656700									3.43501	-394208000	1.43177	-388254000
5.37109	475786000	3.42205	25648400									3.42205	-394262000	1.45851	-388969000
5.35813	475753000	3.40909	25647600									3.40909	-394264000	1.48525	-389626000
5.34517	475705000	3.39614	25654700									3.39614	-394279000	1.51198	-390229000
5.33222	475645000	3.38318	25669500									3.38318	-394302000	1.53872	-390780000
5.31926	475575000	3.37022	25691200									3.37022	-394329000	1.56545	-391284000
5.3063	475500000	3.35727	25718800									3.35727	-394358000	1.59219	-391743000
5.29335	475423000	3.34431	25751100									3.34431	-394383000	1.61893	-392161000
5.28039	475345000	3.33135	25786300									3.33135	-394404000	1.64566	-392541000
5.26743	475270000	3.31839	25822400									3.31839	-394417000	1.6724	-392886000
5.25448	475199000	3.30544	25857500									3.30544	-394420000	1.69913	-393198000
5.24152	475131000	3.29248	25889400									3.29248	-394413000	1.72587	-393479000
5.22856	475066000	3.27952	25915900									3.27952	-394395000	1.75261	-393734000
5.2156	475000000	3.26657	25935200									3.26657	-394367000	1.77934	-393963000
5.20265	475113000	3.25361	25945600									3.25361	-394330000	1.80608	-394168000
5.18969	475220000	3.24065	25945600									3.24065	-394285000	1.83281	-394353000
5.17673	475316000	3.2277	25934300									3.2277	-394235000	1.85955	-394518000
5.16378	475399000	3.21474	25911300									3.21474	-394182000	1.88629	-394666000
5.15082	475468000	3.20178	25876400									3.20178	-394130000	1.91302	-394798000
5.13786	475491000	3.18882	25830300									3.18882	-394081000	1.93976	-394916000
5.12491	475505000	3.17587	25773900									3.17587	-394037000	1.96649	-395020000
5.11195	475517000	3.16291	25708600									3.16291	-394003000	1.99323	-395113000
5.09899	475535000	3.14995	25636400									3.14995	-393980000	2.01997	-395195000
5.08603	475570000	3.137	25559300									3.137	-393969000	2.0467	-395268000
5.07308	475633000	3.12404	25479600									3.12404	-393972000	2.07344	-395332000
5.06012	475734000	3.11108	25400000									3.11108	-393989000	2.10017	-395388000
5.04716	475377000	3.09813	25322700									3.09813	-394020000	2.12691	-395438000
5.03421	474967000	3.08517	25250200									3.08517	-394063000	2.15365	-395482000
5.02125	474614000	3.07221	25184300									3.07221	-394117000	2.18038	-395520000
5.00829	474316000	3.05925	25126900									3.05925	-394178000	2.20712	-395554000
4.99534	474068000	3.0463	25079200									3.0463	-394244000	2.23385	-395583000
4.98238	473861000	3.03334	25042000									3.03334	-394311000	2.26059	-395608000
4.96942	473683000	3.02038	25015300									3.02038	-394374000	2.28733	-395631000
4.95646	473521000	3.00743	24998900									3.00743	-394430000	2.31406	-395650000
4.94351	473363000	2.99447	24991900									2.99447	-394474000	2.3408	-395667000
4.93055	473197000	2.98151	24992900									2.98151	-394503000	2.36754	-395681000
4.91759	473017000	2.96856	25000000									2.96856	-394512000	2.39427	-395694000
4.90464	472817000	2.9556	24944500									2.9556	-394498000	2.42101	-395705000
4.89168	472597000	2.94264	24890400									2.94264	-394459000	2.44774	-395714000
4.87872	472363000	2.92968	24835400									2.92968	-394393000	2.47448	-395722000
4.86577	472120000	2.91673	24776900									2.91673	-394493000	2.50122	-395729000
4.85281	471878000	2.90377	24712500									2.90377	-394572000	2.52795	-395735000
4.83985	471649000	2.89081	24640300									2.89081	-394622000	2.55469	-395740000
4.82689	471443000	2.87786	24558500									2.87786	-394645000	2.58142	-395744000
4.81394	471269000	2.8649	24466100									2.8649	-394642000	2.60816	-395748000
4.80098	471136000	2.85194	24362500									2.85194	-394617000	2.6349	-395751000
4.78802	471049000	2.83899	24247800									2.83899	-394571000	2.66163	-395754000
4.77507	471011000	2.82603	24122800									2.82603	-394508000	2.68837	-395756000
4.76211	471022000	2.81307	23988800									2.81307	-394432000	2.7151	-395758000
4.74915	471080000	2.80011	23847900									2.80011	-394345000	2.74184	-395759000
4.73619	471182000	2.78716	23702600									2.78716	-394252000	2.76858	-395761000
4.72324	471324000	2.7742	23556000									2.7742	-394155000	2.79531	-395762000
4.71028	471499000	2.76124	23411200									2.76124	-394057000	2.82205	-395763000
4.69732	471702000	2.74829	23271700									2.74829	-393960000	2.84878	-395764000
4.68437	471925000	2.73533	23141100									2.73533	-393867000	2.87552	-395764000
4.67141	472164000	2.72237	23022600									2.72237	-393779000	2.90226	-395765000
4.65845	472411000	2.70941	22919400									2.70941	-393696000	2.92899	-395765000
4.6455	472661000	2.69646	22834000									2.69646	-393620000	2.95573	-395766000
4.63254	472906000	2.6835	22768500									2.6835	-393550000	2.98246	-395766000
4.61958	473142000	2.67054	22724400									2.67054	-393486000	3.0092	-395766000
4.60662	473363000	2.65759	22702300									2.65759	-393428000	3.03594	-395767000
4.59367	473565000	2.64463	22702100									2.64463	-393376000	3.06267	-395767000
4.58071	473743000	2.63167	22723000									2.63167	-393329000	3.08941	-395767000
4.56775	473895000	2.61872	22763400									2.61872	-393286000	3.11614	-395767000
4.5548	474018000	2.60576	22820800									2.60576	-393249000	3.14288	-395767000
4.54184	474110000	2.5928	22892500									2.5928	-393216000	3.16962	-395767000
4.52888	474170000	2.57984	22974900									2.57984	-393189000	3.19635	-395767000
4.51593	474196000	2.56689	23064300									2.56689	-393170000	3.22309	-395767000
4.50297	474187000	2.55393	23156800									2.55393	-393158000	3.24982	-395767000
4.49001	474142000	2.54097	23248400									2.54097	-393156000	3.27656	-395767000
4.47705	474057000	2.52802	23335300									2.52802	-393166000	3.3033	-395768000
4.4641	473932000	2.51506	23413900									2.51506	-393191000	3.33003	-395768000
4.45114	473764000	2.5021	23481300									2.5021	-393231000	3.35677	-395768000
4.43818	473821000	2.48915	23534900									2.48915	-393290000	3.3835	-395768000
4.42523	474043000	2.47619	23573100									2.47619	-393330000	3.41024	-395768000
4.41227	474226000	2.46323	23594700									2.46323	-393350000	3.43698	-395768000
4.39931	474374000	2.45027	23599700									2.45027	-393391000	3.46371	-395768000
4.38636	474492000	2.43732	23588600									2.43732	-393455000	3.49045	-395768000
4.3734	474588000	2.42436	23562800									2.42436	-393539000	3.51718	-395768000
4.36044	474672000	2.4114	23524500									2.4114	-393643000	3.54392	-395768000
4.34748	474751000	2.39845	23476400									2.39845	-393763000	3.57066	-395768000
4.33453	474835000	2.38549	23421700									2.38549	-393896000	3.59739	-395768000
4.32157	474931000	2.37253	23364000									2.37253	-394038000	3.62413	-395768000
4.30861	475044000	2.35958	23307100									2.35958	-394184000	3.65086	-395768000
4.29566	475176000	2.34662	23254800									2.34662	-394326000	3.6776	-395768000
4.2827	475327000	2.33366	23210800									2.33366	-394460000	3.70434	-395768000
4.26974	475494000	2.3207	23178300									2.3207	-394577000	3.73107	-395768000
4.25679	475674000	2.30775	23160300									2.30775	-394672000	3.75781	-395768000
4.24383	475860000	2.29479	23159100									2.29479	-394738000	3.78454	-395768000
4.23087	476045000	2.28183	23176300									2.28183	-394768000	3.81128	-395768000
4.21791	476222000	2.26888	23212700									2.26888	-394757000	3.83802	-395768000
4.20496	476386000	2.25592	23268400									2.25592	-394700000	3.86475	-395768000
4.192	476533000	2.24296	23342700									2.24296	-394735000	3.89149	-395768000
4.17904	476660000	2.23001	23434000									2.23001	-394838000	3.91822	-395768000
4.16609	476765000	2.21705	23540100									2.21705	-394888000	3.94496	-395768000
4.15313	476850000	2.20409	23658000									2.20409	-394885000	3.9717	-395768000
4.14017	476914000	2.19113	23784400									2.19113	-394832000	3.99843	-395768000
4.12721	476961000	2.17818	23915400									2.17818	-394731000	4.02517	-395768000
4.11426	476993000	2.16522	24047100									2.16522	-394588000	4.0519	-395768000
4.1013	477012000	2.15226	24175200									2.15226	-394407000	4.07864	-395768000
4.08834	477021000	2.13931	24295800									2.13931	-394197000	4.10538	-395768000
4.07539	477022000	2.12635	24405100									2.12635	-393964000	4.13211	-395768000
4.06243	477017000	2.11339	24499400									2.11339	-393716000	4.15885	-395768000
4.04947	477008000	2.10043	24576000									2.10043	-393462000	4.18558	-395768000
4.03652	476998000	2.08748	24632400									2.08748	-393211000	4.21232	-395768000
4.02356	476989000	2.07452	24666800									2.07452	-392970000	4.23906	-395768000
4.0106	476983000	2.06156	24678300									2.06156	-392747000	4.26579	-395768000
3.99764	476983000	2.04861	24666600									2.04861	-392548000	4.29253	-395768000
3.98469	476884000	2.03565	24632000									2.03565	-392381000	4.31927	-395768000
3.97173	476645000	2.02269	24575800									2.02269	-392248000	4.346	-395768000
3.95877	476421000	2.00974	24499700									2.00974	-392154000	4.37274	-395768000
3.94582	476215000	1.99678	24405900									1.99678	-392100000	4.39947	-395768000
3.93286	476030000	1.98382	24297200									1.98382	-392087000	4.42621	-395768000
3.9199	475869000	1.97086	24176600									1.97086	-392115000	4.45295	-395768000
3.90695	475735000	1.95791	24047400									1.95791	-392181000	4.47968	-395768000
3.89399	475630000	1.94495	23912900									1.94495	-392282000	4.50642	-395768000
3.88103	475557000	1.93199	23776400									1.93199	-392416000	4.53315	-395768000
3.86807	475519000	1.91904	23641100									1.91904	-392576000	4.55989	-395768000
3.85512	475516000	1.90608	23509800									1.90608	-392759000	4.58663	-395768000
3.84216	475550000	1.89312	23385300									1.89312	-392940000	4.61336	-395768000
3.8292	475620000	1.88017	23269500									1.88017	-393122000	4.6401	-395768000
3.81625	475724000	1.86721	23164300									1.86721	-393310000	4.66683	-395768000
3.80329	475858000	1.85425	23071000									1.85425	-393498000	4.69357	-395768000
3.79033	476019000	1.84129	22990300									1.84129	-393682000	4.72031	-395768000
3.77738	476198000	1.82834	22922600									1.82834	-393856000	4.74704	-395768000
3.76442	476390000	1.81538	22867900									1.81538	-394019000	4.77378	-395768000
3.75146	476583000	1.80242	22825600									1.80242	-394166000	4.80051	-395768000
3.7385	476771000	1.78947	22795100									1.78947	-394296000	4.82725	-395768000
3.72555	476943000	1.77651	22775200									1.77651	-394407000	4.85399	-395768000
3.71259	477093000	1.76355	22765000									1.76355	-394497000	4.88072	-395768000
3.69963	477213000	1.7506	22763000									1.7506	-394568000	4.90746	-395768000
3.68668	477298000	1.73764	22768100									1.73764	-394618000	4.93419	-395768000
3.67372	477345000	1.72468	22778900									1.72468	-394648000	4.96093	-395768000
3.66076	477353000	1.71172	22794500									1.71172	-394658000	4.98767	-395768000
3.6478	477322000	1.69877	22813700									1.69877	-394649000	5.0144	-395768000
3.63485	477254000	1.68581	22836000									1.68581	-394620000	5.04114	-395768000
3.62189	477152000	1.67285	22860600									1.67285	-394573000	5.06787	-395768000
3.60893	477019000	1.6599	22887400									1.6599	-394506000	5.09461	-395768000
3.59598	476861000	1.64694	22916300									1.64694	-394421000	5.12135	-395768000
3.58302	476682000	1.63398	22947500									1.63398	-394211000	5.14808	-395768000
3.57006	476487000	1.62102	22981400									1.62102	-393944000	5.17482	-395768000
3.55711	476281000	1.60807	23018500									1.60807	-393655000	5.20155	-395768000
3.54415	476069000	1.59511	23059500									1.59511	-393342000	5.22829	-395768000
3.53119	475856000	1.58215	23105100									1.58215	-393002000	5.25503	-395768000
3.51823	475648000	1.5692	23156400									1.5692	-392635000	5.28176	-395768000
3.50528	475449000	1.55624	23213900									1.55624	-392238000	5.3085	-395768000
3.49232	475263000	1.54328	23278700									1.54328	-391811000	5.33523	-395768000
3.47936	475094000	1.53033	23351300									1.53033	-391351000	5.36197	-395768000
3.46641	474944000	1.51737	23432500									1.51737	-390825000	5.38871	-395768000
3.45345	474817000	1.50441	23522600									1.50441	-390172000	5.41544	-395768000
3.44049	474713000	1.49145	23622000									1.49145	-389486000	5.44218	-395768000
3.42754	474631000	1.4785	23730800									1.4785	-388767000	5.46891	-395768000
3.41458	474572000	1.46554	23849000									1.46554	-388018000	5.49565	-395768000
3.40162	474532000	1.45258	23976400									1.45258	-387238000	5.52239	-395768000
3.38866	474509000	1.43963	24112600									1.43963	-386432000	5.54912	-395768000
3.37571	474500000	1.42667	24257000									1.42667	-385602000	5.57586	-395768000
3.36275	474501000	1.41371	24408900									1.41371	-384751000	5.60259	-395768000
3.34979	474509000	1.40076	24567500									1.40076	-383882000	5.62933	-395768000
3.33684	474521000	1.3878	24732000									1.3878	-382999000	5.65607	-395768000
3.32388	474491000	1.37484	24901100									1.37484	-382105000	5.6828	-395768000
3.31092	474418000	1.36188	25074000									1.36188	-381203000	5.70954	-395768000
3.29797	474345000	1.34893	25249500									1.34893	-380297000	5.73627	-395768000
3.28501	474271000	1.33597	25426400									1.33597	-379387000	5.76301	-395768000
3.27205	474197000	1.32301	25603500									1.32301	-378477000	5.78975	-395768000
3.25909	474125000	1.31006	25779800									1.31006	-377567000	5.81648	-395768000
3.24614	474056000	1.2971	25954100									1.2971	-376658000	5.84322	-395768000
3.23318	473995000	1.28414	26125100									1.28414	-375750000	5.86995	-395768000
3.22022	473943000	1.27119	26292000									1.27119	-374841000	5.89669	-395768000
3.20727	473904000	1.25823	26453600									1.25823	-373931000	5.92343	-395768000
3.19431	473879000	1.24527	26608900									1.24527	-373016000	5.95016	-395768000
3.18135	473870000	1.23231	26757000									1.23231	-372095000	5.9769	-395768000
3.16839	473879000	1.21936	26896900									1.21936	-371164000	6.00363	-395768000
3.15544	473906000	1.2064	27028000									1.2064	-370221000	6.03037	-395768000
3.14248	473950000	1.19344	27149600									1.19344	-369261000	6.05711	-395768000
3.12952	474009000	1.18049	27260800									1.18049	-368282000	6.08384	-395768000
3.11657	474082000	1.16753	27361400									1.16753	-367281000	6.11058	-395768000
3.10361	474166000	1.15457	27450900									1.15457	-366254000	6.13732	-395768000
3.09065	474258000	1.14162	27529100									1.14162	-365199000	6.16405	-395768000
3.0777	474355000	1.12866	27595900									1.12866	-364114000	6.19079	-395768000
3.06474	474455000	1.1157	27651400									1.1157	-362997000	6.21752	-395768000
3.05178	474556000	1.10274	27696100									1.10274	-361849000	6.24426	-395768000
3.03882	474656000	1.08979	27730300									1.08979	-360668000	6.271	-395768000
3.02587	474753000	1.07683	27754700									1.07683	-359454000	6.29773	-395768000
3.01291	474846000	1.06387	27770500									1.06387	-358209000	6.32447	-395768000
2.99995	474934000	1.05092	27778600									1.05092	-356933000	6.3512	-395768000
2.987	475013000	1.03796	27780400									1.03796	-355628000	6.37794	-395768000
2.97404	475081000	1.025	27777600									1.025	-354297000	6.40468	-395768000
2.96108	475134000	1.01204	27771700									1.01204	-352940000	6.43141	-395768000
2.94813	475168000	0.99909	27764500									0.99909	-351561000	6.45815	-395768000
2.93517	475177000	0.98613	27758100									0.98613	-350161000	6.48488	-395768000
2.92221	475156000	0.97317	27754400									0.97317	-348743000	6.51162	-395768000
2.90925	475099000	0.96022	27755400									0.96022	-347309000	6.53836	-395768000
2.8963	475000000	0.94726	27763100									0.94726	-345860000	6.56509	-395768000
2.88334	475229000	0.9343	27779200									0.9343	-344399000	6.59183	-395768000
2.87038	475408000	0.92135	27803000									0.92135	-342926000	6.61856	-395768000
2.85743	475535000	0.90839	27766800									0.90839	-341442000	6.6453	-395768000
2.84447	475611000	0.89543	27743700									0.89543	-339949000	6.67204	-395768000
2.83151	475667000	0.88247	27734600									0.88247	-338448000	6.69877	-395768000
2.81856	475678000	0.86952	27740100									0.86952	-336938000	6.72551	-395768000
2.8056	475649000	0.85656	27760600									0.85656	-335421000	6.75224	-395768000
2.79264	475589000	0.8436	27796000									0.8436	-333897000	6.77898	-395768000
2.77968	475506000	0.83065	27845900									0.83065	-332366000	6.80572	-395768000
2.76673	475410000	0.81769	27909500									0.81769	-330829000	6.83245	-395768000
2.75377	475311000	0.80473	27985500									0.80473	-329286000	6.85919	-395768000
2.74081	475219000	0.79178	28072700									0.79178	-327740000	6.88592	-395768000
2.72786	475145000	0.77882	28169100									0.77882	-326189000	6.91266	-395768000
2.7149	475096000	0.76586	28272900									0.76586	-324637000	6.9394	-395768000
2.70194	475080000	0.7529	28381800									0.7529	-323084000	6.96613	-395768000
2.68899	475103000	0.73995	28493700									0.73995	-321532000	6.99287	-395768000
2.67603	475169000	0.72699	28606200									0.72699	-319984000	7.0196	-395768000
2.66307	475280000	0.71403	28717000									0.71403	-318439000	7.04634	-395768000
2.65011	475435000	0.70108	28824200									0.70108	-316901000	7.07308	-395768000
2.63716	475634000	0.68812	28925800									0.68812	-315372000	7.09981	-395768000
2.6242	475874000	0.67516	29020100									0.67516	-313852000	7.12655	-395768000
2.61124	476151000	0.66221	29106000									0.66221	-312344000	7.15328	-395768000
2.59829	476099000	0.64925	29182600									0.64925	-310849000	7.18002	-395768000
2.58533	475970000	0.63629	29321000									0.63629	-309367000	7.20676	-395768000
2.57237	475870000	0.62333	29538200									0.62333	-307899000	7.23349	-395768000
2.55941	475798000	0.61038	29746200									0.61038	-306446000	7.26023	-395768000
2.54646	475754000	0.59742	29946200									0.59742	-305007000	7.28696	-395768000
2.5335	475739000	0.58446	30139600									0.58446	-303582000	7.3137	-395768000
2.52054	475755000	0.57151	30328300									0.57151	-302170000	7.34044	-395768000
2.50759	475801000	0.55855	30514800									0.55855	-300770000	7.36717	-395768000
2.49463	475878000	0.54559	30701700									0.54559	-299381000	7.39391	-395768000
2.48167	475983000	0.53263	30891900									0.53263	-298001000	7.42064	-395768000
2.46872	476111000	0.51968	31088700									0.51968	-296629000	7.44738	-395768000
2.45576	476254000	0.50672	31295200									0.50672	-295264000	7.47412	-395768000
2.4428	476403000	0.49376	31514700									0.49376	-293904000	7.50085	-395768000
2.42984	476543000	0.48081	31750100									0.48081	-292550000	7.52759	-395768000
2.41689	476662000	0.46785	32004400									0.46785	-291199000	7.55432	-395768000
2.40393	476745000	0.45489	32280300									0.45489	-289851000	7.58106	-395768000
2.39097	476779000	0.44194	32579800									0.44194	-288507000	7.6078	-395768000
2.37802	476751000	0.42898	32904900									0.42898	-287167000	7.63453	-395768000
2.36506	476654000	0.41602	33256900									0.41602	-285832000	7.66127	-395768000
2.3521	476621000	0.40306	33636500									0.40306	-284502000	7.688	-395768000
2.33915	476737000	0.39011	34044000									0.39011	-283180000	7.71474	-395768000
2.32619	476781000	0.37715	34479200									0.37715	-281866000	7.74148	-395768000
2.31323	476759000	0.36419	34941400									0.36419	-280564000	7.76821	-395768000
2.30027	476680000	0.35124	35429300									0.35124	-279273000	7.79495	-395768000
2.28732	476555000	0.33828	35941300									0.33828	-277997000	7.82168	-395768000
2.27436	476394000	0.32532	36475700									0.32532	-276738000	7.84842	-395768000
2.2614	476209000	0.31237	37030200									0.31237	-275496000	7.87516	-395768000
2.24845	476009000	0.29941	37602800									0.29941	-274272000	7.90189	-395768000
2.23549	475805000	0.28645	38191000									0.28645	-273068000	7.92863	-395768000
2.22253	475605000	0.27349	38792900									0.27349	-271884000	7.95536	-395768000
2.20958	475417000	0.26054	39406400									0.26054	-270720000	7.9821	-395768000
2.19662	475247000	0.24758	40029900									0.24758	-269574000	8.00884	-395768000
2.18366	475104000	0.23462	40662300									0.23462	-268445000
2.1707	474992000	0.22167	41302500									0.22167	-267333000
2.15775	474918000	0.20871	41950300									0.20871	-266234000
2.14479	474889000	0.19575	42606000									0.19575	-265145000
2.13183	474804000	0.1828	43270200									0.1828	-264064000
2.11888	474622000	0.16984	43944300									0.16984	-262987000
2.10592	474495000	0.15688	44629800									0.15688	-261912000
2.09296	474423000	0.14392	45329100									0.14392	-260834000
2.08001	474404000	0.13097	46044600									0.13097	-259749000
2.06705	474431000	0.11801	46779000									0.11801	-258656000
2.05409	474498000	0.10505	47535300									0.10505	-257551000
2.04113	474596000	0.0921	48316300									0.0921	-256431000
2.02818	474715000	0.07914	49124800									0.07914	-255295000
2.01522	474846000	0.06618	49963500									0.06618	-254141000
2.00226	474979000	0.05323	50834600									0.05323	-252968000
1.98931	475107000	0.04027	51740000									0.04027	-251775000
1.97635	475222000	0.02731	52680900									0.02731	-250563000
1.96339	475322000	0.01435	53658400									0.01435	-249332000
1.95043	475402000	0.0014	54672500									0.0014	-248084000
1.93748	475463000	-0.01156	55722900									-0.01156	-246821000
1.92452	475503000	-0.02452	56808700									-0.02452	-245545000
1.91156	475523000	-0.03748	57928300									-0.03748	-244258000
1.89861	475525000	-0.05043	59079800									-0.05043	-242965000
1.88565	475509000	-0.06339	60260900									-0.06339	-241668000
1.87269	475475000	-0.07635	61469000									-0.07635	-240371000
1.85974	475425000	-0.0893	62701400									-0.0893	-239080000
1.84678	475359000	-0.10226	63955400									-0.10226	-237799000
1.83382	475278000	-0.11522	65228500									-0.11522	-236531000
1.82086	475184000	-0.12817	66518500									-0.12817	-235284000
1.80791	475078000	-0.14113	67823400									-0.14113	-234062000
1.79495	474964000	-0.15409	69142100									-0.15409	-232871000
1.78199	474995000	-0.16705	70474000									-0.16705	-231717000
1.76904	475073000	-0.18	71819000									-0.18	-230607000
1.75608	475150000	-0.19296	73178100									-0.19296	-229547000
1.74312	475228000	-0.20592	74552900									-0.20592	-228544000
1.73017	475307000	-0.21887	75946000									-0.21887	-227607000
1.71721	475387000	-0.23183	77360300									-0.23183	-226741000
1.70425	475465000	-0.24479	78799900									-0.24479	-225956000
1.69129	475538000	-0.25774	80269200									-0.25774	-225258000
1.67834	475600000	-0.2707	81772900									-0.2707	-224657000
1.66538	475648000	-0.28366	83316500									-0.28366	-224159000
1.65242	475676000	-0.29662	84905300									-0.29662	-223772000
1.63947	475681000	-0.30957	86544800									-0.30957	-223504000
1.62651	475661000	-0.32253	88240400									-0.32253	-223361000
1.61355	475613000	-0.33549	89997300									-0.33549	-223350000
1.6006	475541000	-0.34844	91820200									-0.34844	-223475000
1.58764	475445000	-0.3614	93713500									-0.3614	-223741000
1.57468	475329000	-0.37436	95681100									-0.37436	-224151000
1.56172	475200000	-0.38731	97726300									-0.38731	-224706000
1.54877	475061000	-0.40027	99851700									-0.40027	-225408000
1.53581	474919000	-0.41323	102060000									-0.41323	-226255000
1.52285	474779000	-0.42619	104352000									-0.42619	-227244000
1.5099	474644000	-0.43914	106730000									-0.43914	-228372000
1.49694	474520000	-0.4521	109194000									-0.4521	-229632000
1.48398	474408000	-0.46506	111745000									-0.46506	-231018000
1.47102	474312000	-0.47801	114385000									-0.47801	-232520000
1.45807	474233000	-0.49097	117113000									-0.49097	-234128000
1.44511	474176000	-0.50393	119932000									-0.50393	-235832000
1.43215	474142000	-0.51688	122842000									-0.51688	-237618000
1.4192	474134000	-0.52984	125846000									-0.52984	-239475000
1.40624	474157000	-0.5428	128945000									-0.5428	-241388000
1.39328	474213000	-0.55576	132144000									-0.55576	-243345000
1.38033	474306000	-0.56871	135445000									-0.56871	-245331000
1.36737	474432000	-0.58167	138855000									-0.58167	-247332000
1.35441	474379000	-0.59463	142376000									-0.59463	-249337000
1.34145	474370000	-0.60758	146016000									-0.60758	-251332000
1.3285	474402000	-0.62054	149779000									-0.62054	-253307000
1.31554	474476000	-0.6335	153672000									-0.6335	-255251000
1.30258	474585000	-0.64646	157701000									-0.64646	-257155000
1.28963	474727000	-0.65941	161871000									-0.65941	-259012000
1.27667	474895000	-0.67237	166187000									-0.67237	-260816000
1.26371	475081000	-0.68533	170654000									-0.68533	-262562000
1.25076	475280000	-0.69828	175276000									-0.69828	-264248000
1.2378	475485000	-0.71124	180053000									-0.71124	-265871000
1.22484	475688000	-0.7242	184986000									-0.7242	-267431000
1.21188	475885000	-0.73715	190074000									-0.73715	-268930000
1.19893	476070000	-0.75011	195313000									-0.75011	-270370000
1.18597	476239000	-0.76307	200698000									-0.76307	-271755000
1.17301	476388000	-0.77603	206222000									-0.77603	-273088000
1.16006	476515000	-0.78898	211873000									-0.78898	-274375000
1.1471	476618000	-0.80194	217640000									-0.80194	-275620000
1.13414	476694000	-0.8149	223510000									-0.8149	-276829000
1.12119	476744000	-0.82785	229464000									-0.82785	-278009000
1.10823	476767000	-0.84081	235485000									-0.84081	-279164000
1.09527	476764000	-0.85377	241553000									-0.85377	-280301000
1.08231	476736000	-0.86672	247646000									-0.86672	-281423000
1.06936	476684000	-0.87968	253742000									-0.87968	-282536000
1.0564	476612000	-0.89264	259815000									-0.89264	-283644000
1.04344	--	-0.9056	265842000									-0.9056	-284749000
1.03049	476414000	-0.91855	271797000									-0.91855	-285854000
1.01753	476295000	-0.93151	277654000									-0.93151	-286961000
1.00457	476165000	-0.94447	283389000									-0.94447	-288071000
0.99162	476025000	-0.95742	288975000									-0.95742	-289185000
0.97866	475878000	-0.97038	294387000									-0.97038	-290302000
0.9657	475723000	-0.98334	299602000									-0.98334	-291421000
0.95274	475559000	-0.99629	304596000									-0.99629	-292542000
0.93979	475386000	-1.00925	309346000									-1.00925	-293662000
0.92683	475203000	-1.02221	313830000									-1.02221	-294780000
0.91387	475011000	-1.03517	318028000									-1.03517	-295893000
0.90092	474810000	-1.04812	321919000									-1.04812	-296999000
0.88796	474603000	-1.06108	325486000									-1.06108	-298097000
0.875	474392000	-1.07404	328710000									-1.07404	-299184000
0.86204	474182000	-1.08699	331576000									-1.08699	-300259000
0.84909	473979000	-1.09995	334068000									-1.09995	-301320000
0.83613	473789000	-1.11291	336173000									-1.11291	-302367000
0.82317	473617000	-1.12587	337878000									-1.12587	-303399000
0.81022	473468000	-1.13882	339171000									-1.13882	-304415000
0.79726	473348000	-1.15178	340043000									-1.15178	-305417000
0.7843	473258000	-1.16474	340486000									-1.16474	-306404000
0.77135	473200000	-1.17769	340491000									-1.17769	-307379000
0.75839	473174000	-1.19065	340055000									-1.19065	-308342000
0.74543	473177000	-1.20361	339174000									-1.20361	-309296000
0.73247	473208000	-1.21656	337847000									-1.21656	-310242000
0.71952	473263000	-1.22952	336074000									-1.22952	-311182000
0.70656	473340000	-1.24248	333859000									-1.24248	-312119000
0.6936	473436000	-1.25544	331207000									-1.25544	-313055000
0.68065	473549000	-1.26839	328127000									-1.26839	-313991000
0.66769	473678000	-1.28135	324628000									-1.28135	-314928000
0.65473	473822000	-1.29431	320725000									-1.29431	-315870000
0.64177	473982000	-1.30726	316433000									-1.30726	-316814000
0.62882	474157000	-1.32022	311771000									-1.32022	-317763000
0.61586	474347000	-1.33318	306759000									-1.33318	-318716000
0.6029	474551000	-1.34613	301422000									-1.34613	-319671000
0.58995	474769000	-1.35909	295784000									-1.35909	-320627000
0.57699	475000000	-1.37205	289874000									-1.37205	-321582000
0.56403	475112000	-1.38501	283720000									-1.38501	-322534000
0.55108	475234000	-1.39796	277354000									-1.39796	-323479000
0.53812	475367000	-1.41092	270806000									-1.41092	-324415000
0.52516	475176000	-1.42388	264110000									-1.42388	-325336000
0.51221	474999000	-1.43683	257298000									-1.43683	-326241000
0.49925	474838000	-1.44979	250402000									-1.44979	-327124000
0.48629	474697000	-1.46275	243455000									-1.46275	-327983000
0.47333	474581000	-1.4757	236487000									-1.4757	-328813000
0.46038	474495000	-1.48866	229529000									-1.48866	-329611000
0.44742	474441000	-1.50162	222609000									-1.50162	-330375000
0.43446	474423000	-1.51458	215753000									-1.51458	-331103000
0.42151	474442000	-1.52753	208985000									-1.52753	-331794000
0.40855	474496000	-1.54049	202329000									-1.54049	-332445000
0.39559	474582000	-1.55345	195803000									-1.55345	-333057000
0.38263	474693000	-1.5664	189425000									-1.5664	-333632000
0.36968	474821000	-1.57936	183208000									-1.57936	-334169000
0.35672	474958000	-1.59232	177167000									-1.59232	-334671000
0.34376	475092000	-1.60527	171309000									-1.60527	-335141000
0.33081	475213000	-1.61823	165641000									-1.61823	-335581000
0.31785	475309000	-1.63119	160170000									-1.63119	-335995000
0.30489	475372000	-1.64415	154897000									-1.64415	-336387000
0.29194	475391000	-1.6571	149823000									-1.6571	-336760000
0.27898	475359000	-1.67006	144947000									-1.67006	-337119000
0.26602	475271000	-1.68302	140267000									-1.68302	-337467000
0.25306	475123000	-1.69597	135780000									-1.69597	-337808000
0.24011	475262000	-1.70893	131481000									-1.70893	-338146000
0.22715	475344000	-1.72189	127363000									-1.72189	-338482000
0.21419	475368000	-1.73485	123422000									-1.73485	-338821000
0.20124	475337000	-1.7478	119650000									-1.7478	-339162000
0.18828	475258000	-1.76076	116040000									-1.76076	-339510000
0.17532	475141000	-1.77372	112586000									-1.77372	-339863000
0.16237	474995000	-1.78667	109280000									-1.78667	-340223000
0.14941	474831000	-1.79963	106115000									-1.79963	-340591000
0.13645	474662000	-1.81259	103084000									-1.81259	-340965000
0.12349	474498000	-1.82554	100180000									-1.82554	-341346000
0.11054	474351000	-1.8385	97395700									-1.8385	-341732000
0.09758	474228000	-1.85146	94725700									-1.85146	-342124000
0.08462	474136000	-1.86442	92163400									-1.86442	-342521000
0.07167	474078000	-1.87737	89702700									-1.87737	-342923000
0.05871	474055000	-1.89033	87337900									-1.89033	-343328000
0.04575	474064000	-1.90329	85063600									-1.90329	-343738000
0.03279	474099000	-1.91624	82874600									-1.91624	-344152000
0.01984	474153000	-1.9292	80765900									-1.9292	-344571000
0.00688	474220000	-1.94216	78732800									-1.94216	-344997000
-0.00608	474290000	-1.95511	76770900									-1.95511	-345429000
-0.01903	474358000	-1.96807	74876100									-1.96807	-345870000
-0.03199	474418000	-1.98103	73044600									-1.98103	-346321000
-0.04495	474471000	-1.99399	71272800									-1.99399	-346784000
-0.0579	474517000	-2.00694	69557600									-2.00694	-347260000
-0.07086	474562000	-2.0199	67895900									-2.0199	-347750000
-0.08382	474616000	-2.03286	66285200									-2.03286	-348256000
-0.09678	474689000	-2.04581	64723200									-2.04581	-348778000
-0.10973	474797000	-2.05877	63208000									-2.05877	-349315000
-0.12269	474954000	-2.07173	61737900									-2.07173	-349868000
-0.13565	475174000	-2.08468	60311300									-2.08468	-350436000
-0.1486	475471000	-2.09764	58927300									-2.09764	-351017000
-0.16156	475136000	-2.1106	57584800									-2.1106	-351608000
-0.17452	474810000	-2.12356	56283000									-2.12356	-352207000
-0.18748	474578000	-2.13651	55021200									-2.13651	-352810000
-0.20043	474336000	-2.14947	53799000									-2.14947	-353414000
-0.21339	474192000	-2.16243	52615600									-2.16243	-354013000
-0.22635	474137000	-2.17538	51470600									-2.17538	-354604000
-0.2393	474163000	-2.18834	50363300									-2.18834	-355183000
-0.25226	474258000	-2.2013	49293100									-2.2013	-355744000
-0.26522	474411000	-2.21426	48259200									-2.21426	-356284000
-0.27817	474611000	-2.22721	47260500									-2.22721	-356798000
-0.29113	474845000	-2.24017	46296100									-2.24017	-357285000
-0.30409	475107000	-2.25313	45364700									-2.25313	-357740000
-0.31705	475389000	-2.26608	44465000									-2.26608	-358163000
-0.33	475686000	-2.27904	43595500									-2.27904	-358553000
-0.34296	475996000	-2.292	42754800									-2.292	-358908000
-0.35592	476319000	-2.30495	41941200									-2.30495	-359230000
-0.36887	476656000	-2.31791	41153100									-2.31791	-359520000
-0.38183	477008000	-2.33087	40389000									-2.33087	-359780000
-0.39479	477376000	-2.34383	39647500									-2.34383	-360014000
-0.40774	477764000	-2.35678	38927100									-2.35678	-360223000
-0.4207	478172000	-2.36974	38226900									-2.36974	-360412000
-0.43366	478602000	-2.3827	37545700									-2.3827	-360584000
-0.44662	479055000	-2.39565	36882800									-2.39565	-360743000
-0.45957	479532000	-2.40861	36237700									-2.40861	-360892000
-0.47253	480034000	-2.42157	35610100									-2.42157	-361035000
-0.48549	480565000	-2.43452	35000000									-2.43452	-361174000
-0.49844	481126000	-2.44748	34407600									-2.44748	-361312000
-0.5114	481880000	-2.46044	33833100									-2.46044	-361451000
-0.52436	483965000	-2.4734	33277100									-2.4734	-361591000
-0.53731	486100000	-2.48635	32740300									-2.48635	-361733000
-0.55027	488296000	-2.49931	32223100									-2.49931	-361877000
-0.56323	490563000	-2.51227	31726300									-2.51227	-362023000
-0.57619	492914000	-2.52522	31250400									-2.52522	-362169000
-0.58914	495361000	-2.53818	30795800									-2.53818	-362314000
-0.6021	497917000	-2.55114	30362800									-2.55114	-362456000
-0.61506	500597000	-2.56409	29951500									-2.56409	-362594000
-0.62801	503414000	-2.57705	29561500									-2.57705	-362727000
-0.64097	506380000	-2.59001	29192500									-2.59001	-362853000
-0.65393	509509000	-2.60297	28843500									-2.60297	-362970000
-0.66688	512814000	-2.61592	28513400									-2.61592	-363080000
-0.67984	516307000	-2.62888	28200900									-2.62888	-363182000
-0.6928	520002000	-2.64184	27904300									-2.64184	-363277000
-0.70576	523914000	-2.65479	27670300									-2.65479	-363366000
-0.71871	528059000	-2.66775	27565000									-2.66775	-363452000
-0.73167	532456000	-2.68071	27469500									-2.68071	-363536000
-0.74463	537125000	-2.69366	27381500									-2.69366	-363622000
-0.75758	542092000	-2.70662	27298700									-2.70662	-363713000
-0.77054	547382000	-2.71958	27219100									-2.71958	-363812000
-0.7835	553028000	-2.73254	27140600									-2.73254	-363922000
-0.79646	559063000	-2.74549	27061300									-2.74549	-364047000
-0.80941	565521000	-2.75845	26979800									-2.75845	-364190000
-0.82237	572441000	-2.77141	26894700									-2.77141	-364352000
-0.83533	579855000	-2.78436	26805200									-2.78436	-364535000
-0.84828	587795000	-2.79732	26710600									-2.79732	-364740000
-0.86124	596286000	-2.81028	26610600									-2.81028	-364966000
-0.8742	605344000	-2.82324	26505600									-2.82324	-365211000
-0.88715	614974000	-2.83619	26395900									-2.83619	-365475000
-0.90011	625166000	-2.84915	26282200									-2.84915	-365753000
-0.91307	635895000	-2.86211	26165700									-2.86211	-366042000
-0.92603	647117000	-2.87506	26047500									-2.87506	-366337000
-0.93898	658769000	-2.88802	25928900									-2.88802	-366633000
-0.95194	670770000	-2.90098	25811600									-2.90098	-366924000
-0.9649	683018000	-2.91393	25696800									-2.91393	-367205000
-0.97785	695396000	-2.92689	25586100									-2.92689	-367471000
-0.99081	707768000	-2.93985	25480800									-2.93985	-367716000
-1.00377	719986000	-2.95281	25382100									-2.95281	-367936000
-1.01672	731893000	-2.96576	25290900									-2.96576	-368128000
-1.02968	743325000	-2.97872	25207900									-2.97872	-368290000
-1.04264	754112000	-2.99168	25133600									-2.99168	-368419000
-1.0556	764091000	-3.00463	25068300									-3.00463	-368518000
-1.06855	773100000	-3.01759	25011700									-3.01759	-368586000
-1.08151	780989000	-3.03055	24963700									-3.03055	-368627000
-1.09447	787623000	-3.0435	24923600									-3.0435	-368645000
-1.10742	792883000	-3.05646	24890500									-3.05646	-368646000
-1.12038	796673000	-3.06942	24863700									-3.06942	-368637000
-1.13334	798921000	-3.08238	24842000									-3.08238	-368625000
-1.14629	799583000	-3.09533	24824300									-3.09533	-368619000
-1.15925	798644000	-3.10829	24809400									-3.10829	-368626000
-1.17221	796117000	-3.12125	24796400									-3.12125	-368657000
-1.18517	792046000	-3.1342	24784200									-3.1342	-368718000
-1.19812	786504000	-3.14716	24772000									-3.14716	-368819000
-1.21108	779588000	-3.16012	24759200									-3.16012	-368966000
-1.22404	771421000	-3.17307	24745300									-3.17307	-369166000
-1.23699	762146000	-3.18603	24730200									-3.18603	-369425000
-1.24995	751921000	-3.19899	24713900									-3.19899	-369745000
-1.26291	740916000	-3.21195	24696800									-3.21195	-370130000
-1.27587	729306000	-3.2249	24679400									-3.2249	-370580000
-1.28882	717268000	-3.23786	24662600									-3.23786	-371094000
-1.30178	704976000	-3.25082	24647200									-3.25082	-371670000
-1.31474	692595000	-3.26377	24634600									-3.26377	-372305000
-1.32769	680277000	-3.27673	24577700									-3.27673	-372993000
-1.34065	668157000	-3.28969	24479000									-3.28969	-373729000
-1.35361	656355000	-3.30264	24386700									-3.30264	-374505000
-1.36656	644967000	-3.3156	24302300									-3.3156	-375315000
-1.37952	634067000	-3.32856	24226900									-3.32856	-376150000
-1.39248	623712000	-3.34152	24161500									-3.34152	-377002000
-1.40544	613933000	-3.35447	24106900									-3.35447	-377864000
-1.41839	604746000	-3.36743	24063800									-3.36743	-378728000
-1.43135	596150000	-3.38039	24032700									-3.38039	-379585000
-1.44431	588129000	-3.39334	24013500									-3.39334	-380431000
-1.45726	580659000	-3.4063	24006000									-3.4063	-381259000
-1.47022	573707000	-3.41926	24009900									-3.41926	-382063000
-1.48318	567237000	-3.43222	24024300									-3.43222	-382841000
-1.49613	561211000	-3.44517	24048400									-3.44517	-383589000
-1.50909	555594000	-3.45813	24080700									-3.45813	-384304000
-1.52205	550350000	-3.47109	24120000									-3.47109	-384985000
-1.53501	545448000	-3.48404	24164500									-3.48404	-385631000
-1.54796	540862000	-3.497	24212700									-3.497	-386243000
-1.56092	536567000	-3.50996	24262800									-3.50996	-386821000
-1.57388	532543000	-3.52291	24313000									-3.52291	-387366000
-1.58683	528773000	-3.53587	24361500									-3.53587	-387880000
-1.59979	525242000	-3.54883	24406800									-3.54883	-388363000
-1.61275	521933000	-3.56179	24447200									-3.56179	-388817000
-1.6257	518835000	-3.57474	24481700									-3.57474	-389245000
-1.63866	515932000	-3.5877	24508900									-3.5877	-389648000
-1.65162	513213000	-3.60066	24528000									-3.60066	-390027000
-1.66458	510663000	-3.61361	24538400									-3.61361	-390385000
-1.67753	508271000	-3.62657	24539900									-3.62657	-390722000
-1.69049	506023000	-3.63953	24532300									-3.63953	-391040000
-1.70345	503907000	-3.65248	24515900									-3.65248	-391341000
-1.7164	501913000	-3.66544	24491300									-3.66544	-391625000
-1.72936	500030000	-3.6784	24459100									-3.6784	-391894000
-1.74232	498250000	-3.69136	24420400									-3.69136	-392150000
-1.75527	496563000	-3.70431	24376300									-3.70431	-392393000
-1.76823	494964000	-3.71727	24328300									-3.71727	-392626000
-1.78119	493446000	-3.73023	24277600									-3.73023	-392850000
-1.79415	492005000	-3.74318	24226000									-3.74318	-393066000
-1.8071	490636000	-3.75614	24174800									-3.75614	-393276000
-1.82006	489338000	-3.7691	24125600									-3.7691	-393482000
-1.83302	488109000	-3.78205	24079800									-3.78205	-393686000
-1.84597	486948000	-3.79501	24038700									-3.79501	-393889000
-1.85893	485855000	-3.80797	24003600									-3.80797	-394092000
-1.87189	484832000	-3.82093	23975300									-3.82093	-394297000
-1.88485	483881000	-3.83388	23954600									-3.83388	-394504000
-1.8978	483001000	-3.84684	23942000									-3.84684	-394713000
-1.91076	482195000	-3.8598	23937800									-3.8598	-394925000
-1.92372	481461000	-3.87275	23941900									-3.87275	-395139000
-1.93667	480798000	-3.88571	23954000									-3.88571	-395354000
-1.94963	480203000	-3.89867	23973600									-3.89867	-395569000
-1.96259	479671000	-3.91163	23999900									-3.91163	-395781000
-1.97554	479198000	-3.92458	24031800									-3.92458	-395989000
-1.9885	478776000	-3.93754	24068100									-3.93754	-396190000
-2.00146	478397000	-3.9505	24107600									-3.9505	-396381000
-2.01442	478053000	-3.96345	24148600									-3.96345	-396559000
-2.02737	477737000	-3.97641	24189800									-3.97641	-396723000
-2.04033	477441000	-3.98937	24229400									-3.98937	-396869000
-2.05329	477160000	-4.00232	24266200									-4.00232	-396996000
-2.06624	476888000	-4.01528	24298500									-4.01528	-397102000
-2.0792	476622000	-4.02824	24325200									-4.02824	-397187000
-2.09216	476361000	-4.0412	24345000									-4.0412	-397249000
-2.10511	476103000	-4.05415	24357200									-4.05415	-397291000
-2.11807	475851000	-4.06711	24361000									-4.06711	-397312000
-2.13103	475606000	-4.08007	24356100									-4.08007	-397316000
-2.14398	475372000	-4.09302	24342400									-4.09302	-397305000
-2.15694	475151000	-4.10598	24320000									-4.10598	-397283000
-2.1699	474949000	-4.11894	24289600									-4.11894	-397253000
-2.18286	474768000	-4.13189	24251700									-4.13189	-397222000
-2.19581	474613000	-4.14485	24207700									-4.14485	-397192000
-2.20877	474487000	-4.15781	24158500									-4.15781	-397169000
-2.22173	474393000	-4.17077	24105900									-4.17077	-397159000
-2.23468	474331000	-4.18372	24051400									-4.18372	-397163000
-2.24764	474304000	-4.19668	23996700									-4.19668	-397179000
-2.2606	474312000	-4.20964	23943600									-4.20964	-397188000
-2.27355	474351000	-4.22259	23893900									-4.22259	-397222000
-2.28651	474421000	-4.23555	23849300									-4.23555	-397281000
-2.29947	474519000	-4.24851	23811400									-4.24851	-397365000
-2.31243	474605000	-4.26146	23781500									-4.26146	-397474000
-2.32538	474560000	-4.27442	23761000									-4.27442	-397605000
-2.33834	474529000	-4.28738	23750700									-4.28738	-397754000
-2.3513	474505000	-4.30034	23751300									-4.30034	-397917000
-2.36425	474482000	-4.31329	23763100									-4.31329	-398089000
-2.37721	474457000	-4.32625	23786100									-4.32625	-398265000
-2.39017	474425000	-4.33921	23820000									-4.33921	-398439000
-2.40313	474384000	-4.35216	23864300									-4.35216	-398604000
-2.41608	474332000	-4.36512	23918000									-4.36512	-398754000
-2.42904	474268000	-4.37808	23980000									-4.37808	-398883000
-2.442	474195000	-4.39104	24048800									-4.39104	-398988000
-2.45495	474115000	-4.40399	24123000									-4.40399	-399062000
-2.46791	474031000	-4.41695	24200800									-4.41695	-399104000
-2.48087	473948000	-4.42991	24280500									-4.42991	-399110000
-2.49382	473871000	-4.44286	24360500									-4.44286	-399080000
-2.50678	473805000	-4.45582	24439100									-4.45582	-399015000
-2.51974	473753000	-4.46878	24514800									-4.46878	-398916000
-2.5327	473719000	-4.48173	24586100									-4.48173	-398785000
-2.54565	473705000	-4.49469	24652000									-4.49469	-398628000
-2.55861	473713000	-4.50765	24711600									-4.50765	-398448000
-2.57157	473742000	-4.52061	24764300									-4.52061	-398252000
-2.58452	473792000	-4.53356	24809800									-4.53356	-398046000
-2.59748	473861000	-4.54652	24848100									-4.54652	-397837000
-2.61044	473946000	-4.55948	24879500									-4.55948	-397630000
-2.62339	474047000	-4.57243	24904700									-4.57243	-397432000
-2.63635	474162000	-4.58539	24924500									-4.58539	-397249000
-2.64931	474290000	-4.59835	24940000									-4.59835	-397086000
-2.66227	474430000	-4.6113	24952400									-4.6113	-396948000
-2.67522	474584000	-4.62426	24963100									-4.62426	-396837000
-2.68818	474751000	-4.63722	24973700									-4.63722	-396756000
-2.70114	474931000	-4.65018	24985500									-4.65018	-396705000
-2.71409	475123000	-4.66313	25000000									-4.66313	-396684000
-2.72705	475326000	-4.67609	24971700									-4.67609	-396691000
-2.74001	475537000	-4.68905	24948500									-4.68905	-396725000
-2.75297	475750000	-4.702	24931500									-4.702	-396781000
-2.76592	475962000	-4.71496	24921500									-4.71496	-396856000
-2.77888	476165000	-4.72792	24918800									-4.72792	-396946000
-2.79184	476352000	-4.74087	24923800									-4.74087	-397044000
-2.80479	476519000	-4.75383	24936500									-4.75383	-397147000
-2.81775	476658000	-4.76679	24956400									-4.76679	-397249000
-2.83071	476767000	-4.77975	24983100									-4.77975	-397347000
-2.84366	476842000	-4.7927	25015800									-4.7927	-397437000
-2.85662	476884000	-4.80566	25053500									-4.80566	-397515000
-2.86958	476893000	-4.81862	25095200									-4.81862	-397580000
-2.88253	476873000	-4.83157	25139600									-4.83157	-397631000
-2.89549	476826000	-4.84453	25185600									-4.84453	-397668000
-2.90845	476758000	-4.85749	25231900									-4.85749	-397691000
-2.92141	476671000	-4.87044	25277300									-4.87044	-397702000
-2.93436	476571000	-4.8834	25320900									-4.8834	-397703000
-2.94732	476460000	-4.89636	25361600									-4.89636	-397698000
-2.96028	476342000	-4.90932	25398900									-4.90932	-397691000
-2.97323	476218000	-4.92227	25432200									-4.92227	-397684000
-2.98619	476090000	-4.93523	25461100									-4.93523	-397683000
-2.99915	475960000	-4.94819	25485700									-4.94819	-397691000
-3.01211	475829000	-4.96114	25506100									-4.96114	-397711000
-3.02506	475700000	-4.9741	25522600									-4.9741	-397746000
-3.03802	475574000	-4.98706	25536000									-4.98706	-397799000
-3.05098	475455000	-5.00001	25546800									-5.00001	-397872000
-3.06393	475344000	-5.01297	25555900									-5.01297	-397965000
-3.07689	475244000	-5.02593	25564200									-5.02593	-398053000
-3.08985	475157000	-5.03889	25572700									-5.03889	-398074000
-3.10281	475084000	-5.05184	25582200									-5.05184	-398113000
-3.11576	475027000	-5.0648	25593700									-5.0648	-398167000
-3.12872	474985000	-5.07776	25607900									-5.07776	-398235000
-3.14168	474959000	-5.09071	25625300									-5.09071	-398312000
-3.15463	474948000	-5.10367	25646300									-5.10367	-398395000
-3.16759	474952000	-5.11663	25671300									-5.11663	-398482000
-3.18055	474969000	-5.12959	25700200									-5.12959	-398567000
-3.1935	475000000	-5.14254	25732700									-5.14254	-398650000
-3.20646	475114000	-5.1555	25768500									-5.1555	-398727000
-3.21942	475241000	-5.16846	25806900									-5.16846	-398797000
-3.23238	475382000	-5.18141	25847200									-5.18141	-398858000
-3.24533	475427000	-5.19437	25888400									-5.19437	-398910000
-3.25829	475484000	-5.20733	25929400									-5.20733	-398954000
-3.27125	475552000	-5.22028	25969300									-5.22028	-398990000
-3.2842	475630000	-5.23324	26006900									-5.23324	-399022000
-3.29716	475714000	-5.2462	26041100									-5.2462	-399050000
-3.31012	475803000	-5.25916	26071000									-5.25916	-399079000
-3.32307	475892000	-5.27211	26095700									-5.27211	-399111000
-3.33603	475976000	-5.28507	26114600									-5.28507	-399150000
-3.34899	476052000	-5.29803	26127100									-5.29803	-399199000
-3.36195	476115000	-5.31098	26133100									-5.31098	-399261000
-3.3749	476160000	-5.32394	26132300									-5.32394	-399339000
-3.38786	476182000	-5.3369	26125100									-5.3369	-399435000
-3.40082	476178000	-5.34985	26111800									-5.34985	-399551000
-3.41377	476143000	-5.36281	26093100									-5.36281	-399686000
-3.42673	476075000	-5.37577	26069900									-5.37577	-399841000
-3.43969	475971000	-5.38873	26043000									-5.38873	-400013000
-3.45264	475830000	-5.40168	26013700									-5.40168	-400201000
-3.4656	475654000	-5.41464	25983100									-5.41464	-400402000
-3.47856	475444000	-5.4276	25952300									-5.4276	-400612000
-3.49152	475364000	-5.44055	25922700									-5.44055	-400825000
-3.50447	475386000	-5.45351	25895300									-5.45351	-401039000
-3.51743	475386000	-5.46647	25871200									-5.46647	-401246000
-3.53039	475371000	-5.47942	25851200									-5.47942	-401442000
-3.54334	475346000	-5.49238	25835900									-5.49238	-401621000
-3.5563	475315000	-5.50534	25825800									-5.50534	-401780000
-3.56926	475282000	-5.5183	25821100									-5.5183	-401913000
-3.58222	475248000	-5.53125	25821700									-5.53125	-402018000
-3.59517	475215000	-5.54421	25827300									-5.54421	-402090000
-3.60813	475181000	-5.55717	25837400									-5.55717	-402194000
-3.62109	475146000	-5.57012	25851100									-5.57012	-402270000
-3.63404	475109000	-5.58308	25867400									-5.58308	-402312000
-3.647	475071000	-5.59604	25885100									-5.59604	-402322000
-3.65996	475034000	-5.60899	25903000									-5.60899	-402300000
-3.67291	475004000	-5.62195	25919400									-5.62195	-402251000
-3.68587	474987000	-5.63491	25933000									-5.63491	-402178000
-3.69883	474995000	-5.64787	25942300									-5.64787	-402085000
-3.71179	475040000	-5.66082	25945700									-5.66082	-401977000
-3.72474	474950000	-5.67378	25942100									-5.67378	-401859000
-3.7377	474619000	-5.68674	25930000									-5.68674	-401735000
-3.75066	474361000	-5.69969	25908600									-5.69969	-401610000
-3.76361	474182000	-5.71265	25876900									-5.71265	-401487000
-3.77657	474085000	-5.72561	25834300									-5.72561	-401371000
-3.78953	474068000	-5.73857	25780500									-5.73857	-401264000
-3.80248	474124000	-5.75152	25715300									-5.75152	-401167000
-3.81544	474243000	-5.76448	25639000									-5.76448	-401083000
-3.8284	474410000	-5.77744	25552000									-5.77744	-401011000
-3.84136	474609000	-5.79039	25454900									-5.79039	-400951000
-3.85431	474823000	-5.80335	25348700									-5.80335	-400901000
-3.86727	475036000	-5.81631	25234500									-5.81631	-400859000
-3.88023	475233000	-5.82926	25113600									-5.82926	-400823000
-3.89318	475403000	-5.84222	24987500									-5.84222	-400790000
-3.90614	475537000	-5.85518	24857700									-5.85518	-400755000
-3.9191	475627000	-5.86814	24725800									-5.86814	-400717000
-3.93205	475670000	-5.88109	24593600									-5.88109	-400670000
-3.94501	475664000	-5.89405	24462800									-5.89405	-400612000
-3.95797	475606000	-5.90701	24334800									-5.90701	-400541000
-3.97093	475497000	-5.91996	24211500									-5.91996	-400453000
-3.98388	475335000	-5.93292	24094100									-5.93292	-400348000
-3.99684	475433000	-5.94588	23984100									-5.94588	-400224000
-4.0098	475567000	-5.95883	23882700									-5.95883	-400081000
-4.02275	475649000	-5.97179	23791000									-5.97179	-399919000
-4.03571	475680000	-5.98475	23709700									-5.98475	-399740000
-4.04867	475664000	-5.99771	23639700									-5.99771	-399545000
-4.06163	475608000	-6.01066	23581500									-6.01066	-399337000
-4.07458	475518000	-6.02362	23535300									-6.02362	-399119000
-4.08754	475407000	-6.03658	23501400									-6.03658	-398894000
-4.1005	475286000	-6.04953	23479800									-6.04953	-398666000
-4.11345	475169000	-6.06249	23470200									-6.06249	-398439000
-4.12641	475071000	-6.07545	23472500									-6.07545	-398216000
-4.13937	475006000	-6.08841	23486200									-6.08841	-398000000
-4.15232	474988000	-6.10136	23510800									-6.10136	-397795000
-4.16528	475029000	-6.11432	23545600									-6.11432	-397604000
-4.17824	475138000	-6.12728	23590100									-6.12728	-397429000
-4.1912	475322000	-6.14023	23643400									-6.14023	-397272000
-4.20415	475585000	-6.15319	23704800									-6.15319	-397134000
-4.21711	475928000	-6.16615	23773400									-6.16615	-397016000
-4.23007	476029000	-6.1791	23848600									-6.1791	-396918000
-4.24302	475987000	-6.19206	23929500									-6.19206	-396840000
-4.25598	476007000	-6.20502	24015300									-6.20502	-396782000
-4.26894	476077000	-6.21798	24105200									-6.21798	-396741000
-4.28189	476184000	-6.23093	24198700									-6.23093	-396717000
-4.29485	476314000	-6.24389	24294900									-6.24389	-396709000
-4.30781	476453000	-6.25685	24393300									-6.25685	-396713000
-4.32077	476587000	-6.2698	24493300									-6.2698	-396729000
-4.33372	476705000	-6.28276	24594300									-6.28276	-396755000
-4.34668	476797000	-6.29572	24695900									-6.29572	-396789000
-4.35964	476857000	-6.30867	24797600									-6.30867	-396829000
-4.37259	476881000	-6.32163	24899100									-6.32163	-396875000
-4.38555	476870000	-6.33459	25000000									-6.33459	-396923000
-4.39851	476828000	-6.34755	25059700									-6.34755	-396975000
-4.41146	476759000	-6.3605	25118100									-6.3605	-397028000
-4.42442	476672000	-6.37346	25175200									-6.37346	-397082000
-4.43738	476574000	-6.38642	25230600									-6.38642	-397136000
-4.45033	476474000	-6.39937	25284100									-6.39937	-397189000
-4.46329	476378000	-6.41233	25335700									-6.41233	-397241000
-4.47625	476289000	-6.42529	25385200									-6.42529	-397290000
-4.48921	476211000	-6.43824	25432400									-6.43824	-397404000
-4.50216	476142000	-6.4512	25477300									-6.4512	-397563000
-4.51512	476079000	-6.46416	25519800									-6.46416	-397717000
-4.52808	476016000	-6.47712	25559800									-6.47712	-397864000
-4.54103	476096000	-6.49007	25597300									-6.49007	-398002000
-4.55399	476424000	-6.50303	25632200									-6.50303	-398130000
-4.56695	476727000	-6.51599	25664600									-6.51599	-398245000
-4.57991	476998000	-6.52894	25694500									-6.52894	-398346000
-4.59286	477227000	-6.5419	25721800									-6.5419	-398431000
-4.60582	477409000	-6.55486	25746700									-6.55486	-398497000
-4.61878	477540000	-6.56781	25769200									-6.56781	-398543000
-4.63173	477615000	-6.58077	25789200									-6.58077	-398566000
-4.64469	477636000	-6.59373	25807000									-6.59373	-398567000
-4.65765	477602000	-6.60669	25822500									-6.60669	-398542000
-4.67061	477520000	-6.61964	25835700									-6.61964	-398493000
-4.68356	477394000	-6.6326	25846800									-6.6326	-398418000
-4.69652	477234000	-6.64556	25855700									-6.64556	-398317000
-4.70948	477050000	-6.65851	25862300									-6.65851	-398192000
-4.72243	476852000	-6.67147	25866600									-6.67147	-398044000
-4.73539	476654000	-6.68443	25868400									-6.68443	-397874000
-4.74835	476465000	-6.69739	25867700									-6.69739	-397685000
-4.7613	476298000	-6.71034	25864200									-6.71034	-397478000
-4.77426	476161000	-6.7233	25857600									-6.7233	-397258000
-4.78722	476060000	-6.73626	25847600									-6.73626	-397026000
-4.80018	476000000	-6.74921	25833900									-6.74921	-396787000
-4.81313	475983000	-6.76217	25816100									-6.76217	-396543000
-4.82609	475864000	-6.77513	25793700									-6.77513	-396299000
-4.83905	475667000	-6.78808	25766300									-6.78808	-396058000
-4.852	475505000	-6.80104	25733500									-6.80104	-395822000
-4.86496	475375000	-6.814	25694800									-6.814	-395595000
-4.87792	475274000	-6.82696	25649800									-6.82696	-395380000
-4.89087	475200000	-6.83991	25598200									-6.83991	-395179000
-4.90383	475150000	-6.85287	25539700									-6.85287	-394994000
-4.91679	475127000	-6.86583	25474200									-6.86583	-394827000
-4.92975	475130000	-6.87878	25401600									-6.87878	-394680000
-4.9427	475161000	-6.89174	25321900									-6.89174	-394553000
-4.95566	475221000	-6.9047	25235300									-6.9047	-394448000
-4.96862	475310000	-6.91765	25142300									-6.91765	-394365000
-4.98157	475426000	-6.93061	25043300									-6.93061	-394305000
-4.99453	475565000	-6.94357	24939000									-6.94357	-394267000
-5.00749	475720000	-6.95653	24830200									-6.95653	-394216000
-5.02044	475883000	-6.96948	24717800									-6.96948	-394083000
-5.0334	476046000	-6.98244	24603000									-6.98244	-393973000
-5.04636	476198000	-6.9954	24486800									-6.9954	-393884000
-5.05932	476329000	-7.00835	24370600									-7.00835	-393817000
-5.07227	476432000	-7.02131	24255700									-7.02131	-393772000
-5.08523	476499000	-7.03427	24143200									-7.03427	-393748000
-5.09819	476527000	-7.04722	24034500									-7.04722	-393744000
-5.11114	476515000	-7.06018	23930800									-7.06018	-393760000
-5.1241	476463000	-7.07314	23833200									-7.07314	-393794000
-5.13706	476376000	-7.0861	23742500									-7.0861	-393847000
-5.15001	476258000	-7.09905	23659700									-7.09905	-393916000
-5.16297	476118000	-7.11201	23585300									-7.11201	-394001000
-5.17593	475963000	-7.12497	23519700									-7.12497	-394099000
-5.18889	475801000	-7.13792	23463000									-7.13792	-394209000
-5.20184	475641000	-7.15088	23415200									-7.15088	-394328000
-5.2148	475492000	-7.16384	23375900									-7.16384	-394455000
-5.22776	475360000	-7.1768	23344500									-7.1768	-394585000
-5.24071	475252000	-7.18975	23320400									-7.18975	-394717000
-5.25367	475173000	-7.20271	23302600									-7.20271	-394847000
-5.26663	475126000	-7.21567	23290000									-7.21567	-394973000
-5.27958	475115000	-7.22862	23281300									-7.22862	-395091000
-5.29254	475113000	-7.24158	23275400									-7.24158	-395199000
-5.3055	475033000	-7.25454	23270900									-7.25454	-395316000
-5.31846	474982000	-7.26749	23266500									-7.26749	-395421000
-5.33141	474955000	-7.28045	23261100									-7.28045	-395510000
-5.34437	474945000	-7.29341	23253500									-7.29341	-395581000
-5.35733	474946000	-7.30637	23242800									-7.30637	-395632000
-5.37028	474949000	-7.31932	23228300									-7.31932	-395665000
-5.38324	474949000	-7.33228	23209300									-7.33228	-395680000
-5.3962	474941000	-7.34524	23185600									-7.34524	-395676000
-5.40916	474923000	-7.35819	23157100									-7.35819	-395657000
-5.42211	474896000	-7.37115	23123900									-7.37115	-395623000
-5.43507	474863000	-7.38411	23086500									-7.38411	-395577000
-5.44803	474831000	-7.39706	23045500									-7.39706	-395523000
-5.46098	474808000	-7.41002	23001600									-7.41002	-395462000
-5.47394	474805000	-7.42298	22955900									-7.42298	-395397000
-5.4869	474829000	-7.43594	22909500									-7.43594	-395332000
-5.49985	474892000	-7.44889	22863500									-7.44889	-395269000
-5.51281	475000000	-7.46185	22819100									-7.46185	-395210000
-5.52577	474928000	-7.47481	22777500									-7.47481	-395156000
-5.53873	474906000	-7.48776	22739800									-7.48776	-395109000
-5.55168	474985000	-7.50072	22707000									-7.50072	-395069000
-5.56464	475103000	-7.51368	22680100									-7.51368	-395035000
-5.5776	475249000	-7.52663	22659600									-7.52663	-395007000
-5.59055	475410000	-7.53959	22646200									-7.53959	-395063000
-5.60351	475570000	-7.55255	22640100									-7.55255	-395223000
-5.61647	475712000	-7.56551	22641500									-7.56551	-395381000
-5.62942	475821000	-7.57846	22650100									-7.57846	-395534000
-5.64238	475883000	-7.59142	22665700									-7.59142	-395678000
-5.65534	475886000	-7.60438	22687800									-7.60438	-395809000
-5.6683	475819000	-7.61733	22715800									-7.61733	-395924000
-5.68125	475678000	-7.63029	22748900									-7.63029	-396019000
-5.69421	475461000	-7.64325	22786300									-7.64325	-396091000
-5.70717	475543000	-7.6562	22827300									-7.6562	-396137000
-5.72012	475731000	-7.66916	22870900									-7.66916	-396155000
-5.73308	475852000	-7.68212	22916600									-7.68212	-396146000
-5.74604	475917000	-7.69508	22963500									-7.69508	-396109000
-5.75899	475933000	-7.70803	23011400									-7.70803	-396045000
-5.77195	475912000	-7.72099	23059700									-7.72099	-395956000
-5.78491	475861000	-7.73395	23108500									-7.73395	-395846000
-5.79787	475790000	-7.7469	23157700									-7.7469	-395720000
-5.81082	475706000	-7.75986	23207600									-7.75986	-395581000
-5.82378	475616000	-7.77282	23258700									-7.77282	-395437000
-5.83674	475524000	-7.78578	23311400									-7.78578	-395293000
-5.84969	475432000	-7.79873	23366600									-7.79873	-395157000
-5.86265	475344000	-7.81169	23425100									-7.81169	-395034000
-5.87561	475258000	-7.82465	23487700									-7.82465	-394932000
-5.88857	475176000	-7.8376	23555200									-7.8376	-394856000
-5.90152	475095000	-7.85056	23628600									-7.85056	-394814000
-5.91448	475016000	-7.86352	23708500									-7.86352	-394808000
-5.92744	474936000	-7.87647	23795500									-7.87647	-394843000
-5.94039	474856000	-7.88943	23889900									-7.88943	-394923000
-5.95335	474775000	-7.90239	23991800									-7.90239	-395047000
-5.96631	474694000	-7.91535	24101200									-7.91535	-395218000
-5.97926	474615000	-7.9283	24217500									-7.9283	-395433000
-5.99222	474541000	-7.94126	24340000									-7.94126	-395690000
-6.00518	474476000	-7.95422	24467700									-7.95422	-395986000
-6.01814	474424000	-7.96717	24599200									-7.96717	-396316000
-6.03109	474390000	-7.98013	24733000									-7.98013	-396676000
-6.04405	474377000	-7.99309	24867300									-7.99309	-397059000
-6.05701	474390000	-8.00604	25000000									-8.00604	-397458000
-6.06996	474430000
-6.08292	474499000
-6.09588	474596000
-6.10883	474717000
-6.12179	474861000
-6.13475	475022000
-6.14771	474971000
-6.16066	474854000
-6.17362	474743000
-6.18658	474637000
-6.19953	474538000
-6.21249	474449000
-6.22545	474376000
-6.23841	474324000
-6.25136	474301000
-6.26432	474310000
-6.27728	474356000
-6.29023	474438000
-6.30319	474555000
-6.31615	474699000
-6.3291	474863000
-6.34206	475036000
-6.35502	475207000
-6.36798	475366000
-6.38093	475502000
-6.39389	475611000
-6.40685	475688000
-6.4198	475735000
-6.43276	475753000
-6.44572	475748000
-6.45867	475726000
-6.47163	475694000
-6.48459	475657000
-6.49755	475617000
-6.5105	475577000
-6.52346	475534000
-6.53642	475484000
-6.54937	475422000
-6.56233	475340000
-6.57529	475230000
-6.58824	475087000
-6.6012	474903000
-6.61416	474865000
-6.62712	475078000
-6.64007	475245000
-6.65303	475367000
-6.66599	475450000
-6.67894	475499000
-6.6919	475523000
-6.70486	475532000
-6.71781	475534000
-6.73077	475542000
-6.74373	475566000
-6.75669	475464000
-6.76964	475235000
-6.7826	475048000
-6.79556	474906000
-6.80851	474814000
-6.82147	474770000
-6.83443	474773000
-6.84739	474817000
-6.86034	474897000
-6.8733	475005000
-6.88626	475136000
-6.89921	475281000
-6.91217	475435000
-6.92513	475591000
-6.93808	475745000
-6.95104	475894000
-6.964	476032000
-6.97696	476156000
-6.98991	476262000
-7.00287	476347000
-7.01583	476408000
-7.02878	476442000
-7.04174	476446000
-7.0547	476422000
-7.06765	476372000
-7.08061	476299000
-7.09357	476209000
-7.10653	476110000
-7.11948	476009000
-7.13244	475913000
-7.1454	475866000
-7.15835	475993000
-7.17131	476136000
-7.18427	476294000
-7.19722	476461000
-7.21018	476630000
-7.22314	476792000
-7.2361	476937000
-7.24905	477057000
-7.26201	477144000
-7.27497	477193000
-7.28792	477203000
-7.30088	477173000
-7.31384	477106000
-7.3268	477006000
-7.33975	476878000
-7.35271	476729000
-7.36567	476564000
-7.37862	476390000
-7.39158	476211000
-7.40454	476033000
-7.41749	475859000
-7.43045	475695000
-7.44341	475544000
-7.45637	475410000
-7.46932	475296000
-7.48228	475204000
-7.49524	475137000
-7.50819	475095000
-7.52115	475074000
-7.53411	475072000
-7.54706	475083000
-7.56002	475100000
-7.57298	475115000
-7.58594	475122000
-7.59889	475112000
-7.61185	475080000
-7.62481	475023000
-7.63776	474940000
-7.65072	474831000
-7.66368	474701000
-7.67663	474557000
-7.68959	474406000
-7.70255	474258000
-7.71551	474124000
-7.72846	474014000
-7.74142	473940000
-7.75438	473910000
-7.76733	473933000
-7.78029	474016000
-7.79325	474163000
-7.8062	474377000
-7.81916	474657000
-7.83212	475000000
-7.84508	474988000
-7.85803	474910000
-7.87099	474873000
-7.88395	474870000
-7.8969	474889000
-7.90986	474922000
-7.92282	474959000
-7.93578	474993000
-7.94873	475018000
-7.96169	475032000
-7.97465	475029000
-7.9876	--
-8.00056	474972000
-8.01352	474915000
-8.02647	474837000
-8.03943	474775000
-8.05239	474991000
-8.06535	475181000
-8.0783	475344000
-8.09126	475477000
-8.10422	475580000
-8.11717	475654000
-8.13013	475701000
-8.14309	475722000
-8.15604	475723000
-8.169	475706000
-8.18196	475677000
-8.19492	475639000
-8.20787	475597000
-8.22083	475553000
-8.23379	475508000
-8.24674	475465000
-8.2597	475425000
-8.27266	475387000
-8.28561	475354000
-8.29857	475326000
-8.31153	475304000
-8.32449	475291000
-8.33744	475288000
-8.3504	475298000
-8.36336	475322000
-8.37631	475362000
-8.38927	475419000
-8.40223	475496000
-8.41518	475586000
-8.42814	475408000
-8.4411	475252000
-8.45406	475120000
-8.46701	475013000
-8.47997	474932000
-8.49293	474876000
-8.50588	474844000
-8.51884	474834000
-8.5318	474841000
-8.54475	474859000
-8.55771	474880000
-8.57067	474897000
-8.58363	474902000
-8.59658	474886000
-8.60954	474844000
-8.6225	474772000
-8.63545	474670000
-8.64841	474539000
-8.66137	474384000
-8.67433	474213000
-8.68728	474034000
-8.70024	473855000
-8.7132	473686000
-8.72615	473533000
-8.73911	473401000
-8.75207	473294000
-8.76502	473212000
-8.77798	473153000
-8.79094	473113000
-8.8039	473087000
-8.81685	473069000
-8.82981	473054000
-8.84277	473035000
-8.85572	473049000
-8.86868	473477000
-8.88164	473884000
-8.8946	474267000
-8.90755	474620000
-8.92051	474940000
-8.93347	475223000
-8.94642	475468000
-8.95938	475673000
-8.97234	475838000
-8.98529	475967000
-8.99825	476061000
-9.01121	476126000
-9.02417	476168000
-9.03712	476193000
-9.05008	476207000
-9.06304	476215000
-9.07599	476221000
-9.08895	476227000
-9.10191	476235000
-9.11486	476245000
-9.12782	476257000
-9.14078	476268000
-9.15374	476281000
-9.16669	476296000
-9.17965	476316000
-9.19261	476346000
-9.20556	476392000
-9.21852	476461000
-9.23148	476557000
-9.24443	476130000
-9.25739	475747000
-9.27035	475413000
-9.28331	475129000
-9.29626	474898000
-9.30922	474719000
-9.32218	474588000
-9.33513	474502000
-9.34809	474457000
-9.36105	474448000
-9.374	474469000
-9.38696	474514000
-9.39992	474578000
-9.41288	474653000
-9.42583	474730000
-9.43879	474799000
-9.45175	474851000
-9.4647	474872000
-9.47766	474851000
-9.49062	474777000
-9.50358	474639000
-9.51653	474516000
-9.52949	474683000
-9.54245	474774000
-9.5554	474794000
-9.56836	474749000
-9.58132	474650000
-9.59427	474510000
-9.60723	474344000
-9.62019	474163000
-9.63315	473980000
-9.6461	473806000
-9.65906	473647000
-9.67202	473509000
-9.68497	473393000
-9.69793	473300000
-9.71089	473228000
-9.72384	473175000
-9.7368	473140000
-9.74976	473122000
-9.76272	473119000
-9.77567	473131000
-9.78863	473157000
-9.80159	473198000
-9.81454	473251000
-9.8275	473316000
-9.84046	473387000
-9.85341	473463000
-9.86637	473537000
-9.87933	473606000
-9.89229	473666000
-9.90524	473713000
-9.9182	473747000
-9.93116	473766000
-9.94411	473775000
-9.95707	473775000
-9.97003	473772000
-9.98298	473770000
-9.99594	473775000
-10.0089	473790000

## Sheet: Figure 3a
Figure 3a
Potential (V vs.Li+/Li)	Current (μA)
2.75043	0.00169
2.75378	0.0017
2.75711	0.00172
2.76046	0.00172
2.7638	0.00171
2.76714	0.00174
2.77044	0.00176
2.77379	0.00177
2.77714	0.00179
2.78048	0.00182
2.78378	0.00181
2.78712	0.00181
2.79046	0.00183
2.79379	0.00184
2.79712	0.00185
2.8005	0.00188
2.80379	0.00188
2.80712	0.00191
2.81045	0.00192
2.8138	0.00191
2.81713	0.00193
2.82048	0.00194
2.82379	0.00196
2.82712	0.00196
2.83046	0.00197
2.83376	0.00199
2.83711	0.00202
2.84048	0.00203
2.84382	0.00203
2.84712	0.00204
2.85048	0.0021
2.85377	0.00208
2.85712	0.00208
2.86046	0.0021
2.86381	0.00213
2.86715	0.00212
2.87048	0.00212
2.87381	0.00214
2.87715	0.00215
2.88048	0.00218
2.88382	0.0022
2.88716	0.00222
2.89051	0.00223
2.89384	0.00223
2.89718	0.00224
2.90052	0.00226
2.90383	0.00226
2.90718	0.0023
2.91051	0.00231
2.91383	0.00232
2.91717	0.00239
2.92052	0.00236
2.92384	0.00238
2.92718	0.00238
2.93051	0.00242
2.93384	0.00248
2.9372	0.00285
2.94052	0.00284
2.94386	0.00284
2.9472	0.00283
2.95053	0.00283
2.95386	0.00286
2.95722	0.00287
2.96056	0.00287
2.96386	0.00288
2.96721	0.00291
2.97055	0.00293
2.97387	0.00292
2.97721	0.00296
2.98054	0.00307
2.98389	0.00317
2.98724	0.0031
2.99053	0.00309
2.99388	0.00309
2.99721	0.0031
3.00054	0.00309
3.00386	0.00311
3.00719	0.00313
3.01053	0.00315
3.01389	0.00317
3.0172	0.00317
3.02054	0.00315
3.02388	0.00316
3.02722	0.00319
3.03055	0.00322
3.0339	0.00322
3.03722	0.00324
3.04058	0.00325
3.0439	0.00328
3.04723	0.0034
3.05055	0.00336
3.05394	0.00336
3.05726	0.00336
3.06059	0.00337
3.06394	0.0034
3.06726	0.00341
3.07061	0.00344
3.07394	0.00346
3.07728	0.00347
3.08057	0.0035
3.08389	0.00353
3.08725	0.00357
3.09057	0.00357
3.09391	0.00358
3.09726	0.0036
3.1006	0.00363
3.10394	0.00366
3.10727	0.00373
3.11059	0.00389
3.11392	0.00377
3.11727	0.00376
3.12061	0.00378
3.1239	0.0038
3.12724	0.00381
3.13059	0.00405
3.13393	0.00399
3.13726	0.00399
3.14059	0.00399
3.14394	0.00401
3.14727	0.00403
3.15061	0.00403
3.15397	0.00406
3.15726	0.00408
3.16059	0.00405
3.16391	0.00412
3.16725	0.00414
3.1706	0.00411
3.17394	0.0042
3.17726	0.00427
3.18061	0.00419
3.18393	0.0042
3.18725	0.00421
3.19061	0.00425
3.19396	0.00427
3.19726	0.00429
3.20061	0.0043
3.20395	0.00433
3.20728	0.00436
3.21062	0.00436
3.21393	0.0044
3.21726	0.00443
3.22061	0.00445
3.22397	0.00448
3.22731	0.00451
3.23062	0.00451
3.23397	0.00454
3.23728	0.00459
3.24062	0.00473
3.24396	0.00467
3.24727	0.00467
3.25064	0.0048
3.25395	0.00473
3.25729	0.00475
3.2606	0.00476
3.26394	0.00481
3.26729	0.00482
3.27066	0.00486
3.27396	0.00488
3.27727	0.00492
3.28062	0.00495
3.28395	0.00496
3.28731	0.00523
3.29064	0.00522
3.29397	0.00528
3.29731	0.00543
3.30064	0.00542
3.30396	0.00528
3.3073	0.00522
3.31065	0.00506
3.31398	0.00511
3.31731	0.00514
3.32065	0.00518
3.324	0.00522
3.32732	0.00525
3.33064	0.00536
3.334	0.00537
3.3373	0.0054
3.34065	0.00546
3.34395	0.00552
3.34732	0.00564
3.35065	0.00566
3.35401	0.00572
3.35732	0.00577
3.36066	0.006
3.364	0.00599
3.36734	0.00595
3.37067	0.00603
3.37402	0.00611
3.37735	0.00617
3.38065	0.00629
3.38399	0.00639
3.38736	0.00638
3.39067	0.00644
3.39403	0.00651
3.39735	0.00654
3.40067	0.00655
3.40402	0.00667
3.40733	0.00688
3.41068	0.00676
3.41401	0.0067
3.41735	0.00678
3.42068	0.00675
3.42402	0.00664
3.42734	0.00669
3.43066	0.00666
3.43398	0.00667
3.43734	0.00683
3.44067	0.00678
3.444	0.00677
3.44733	0.00707
3.45066	0.00698
3.45401	0.00683
3.45735	0.00682
3.46067	0.00676
3.464	0.00677
3.46736	0.00679
3.47067	0.00681
3.47399	0.00682
3.47733	0.00684
3.48072	0.00684
3.48406	0.00686
3.48737	0.00687
3.49072	0.00696
3.49403	0.00692
3.49737	0.00694
3.50069	0.00699
3.50403	0.00701
3.50734	0.00705
3.51067	0.0071
3.514	0.00716
3.51731	0.00715
3.52067	0.00719
3.52403	0.00724
3.52735	0.00726
3.53068	0.0073
3.53402	0.00738
3.53735	0.00741
3.54067	0.00748
3.54403	0.00753
3.54736	0.00759
3.55068	0.00779
3.55401	0.00783
3.55734	0.00785
3.56068	0.00822
3.56404	0.00808
3.56736	0.00814
3.57071	0.00824
3.57404	0.00835
3.57738	0.00851
3.58069	0.00868
3.58404	0.00899
3.58737	0.00905
3.59071	0.00913
3.59402	0.00932
3.59735	0.00952
3.60069	0.00973
3.60403	0.00992
3.60734	0.01013
3.61072	0.01036
3.61402	0.01062
3.61737	0.0108
3.62072	0.01105
3.62404	0.01118
3.62737	0.01135
3.63071	0.01153
3.63404	0.01167
3.63736	0.01181
3.64069	0.01201
3.64405	0.01209
3.64736	0.01219
3.6507	0.01247
3.65405	0.01262
3.6574	0.01253
3.66074	0.01248
3.66407	0.01251
3.66738	0.0126
3.67072	0.01258
3.67403	0.01288
3.67737	0.0127
3.68072	0.01273
3.68404	0.01293
3.68737	0.01287
3.6907	0.0129
3.69404	0.0131
3.6974	0.0133
3.70073	0.01319
3.70405	0.01317
3.70736	0.01323
3.71071	0.01332
3.71405	0.01341
3.71738	0.01343
3.72071	0.0135
3.72404	0.01358
3.72738	0.01387
3.73071	0.01403
3.73405	0.01391
3.7374	0.014
3.74075	0.0141
3.74405	0.01421
3.74738	0.0147
3.75071	0.01461
3.75404	0.0147
3.75736	0.0147
3.76073	0.01485
3.76405	0.01499
3.7674	0.01515
3.77073	0.01529
3.77405	0.01547
3.77738	0.0158
3.78075	0.0158
3.78406	0.01597
3.78743	0.01611
3.79075	0.01631
3.7941	0.01644
3.79742	0.01665
3.80076	0.01684
3.80409	0.01709
3.8074	0.01725
3.81074	0.01769
3.81407	0.01781
3.81741	0.01829
3.82077	0.01876
3.82411	0.01855
3.82741	0.0189
3.83075	0.01899
3.83407	0.01926
3.83741	0.01955
3.84074	0.01983
3.84408	0.02013
3.84741	0.02042
3.85071	0.02071
3.85408	0.02104
3.85742	0.02148
3.86073	0.02177
3.86408	0.02211
3.86743	0.02273
3.87073	0.02294
3.87409	0.02321
3.87742	0.02356
3.88074	0.02395
3.8841	0.02434
3.88741	0.02487
3.89074	0.02545
3.89408	0.02568
3.8974	0.02606
3.90076	0.02651
3.90407	0.02695
3.90743	0.02744
3.91075	0.02823
3.91409	0.02853
3.91742	0.02906
3.92077	0.02937
3.92409	0.02987
3.92743	0.0304
3.93076	0.03095
3.93411	0.03151
3.93743	0.03205
3.94075	0.03294
3.94407	0.03368
3.94742	0.03401
3.95079	0.03468
3.9541	0.03527
3.95744	0.03583
3.96076	0.03647
3.9641	0.03747
3.96742	0.03793
3.97081	0.03867
3.97414	0.03928
3.97746	0.04009
3.98079	0.04098
3.98411	0.04176
3.98745	0.0425
3.99079	0.0433
3.99412	0.04417
3.99745	0.04502
4.00079	0.04591
4.00413	0.04682
4.00745	0.04779
4.01078	0.04878
4.01413	0.04977
4.01745	0.05077
4.02078	0.05182
4.0241	0.05295
4.0274	0.05401
4.03075	0.05515
4.03412	0.05624
4.03746	0.0573
4.04079	0.05875
4.04412	0.05953
4.04745	0.06057
4.05078	0.06172
4.05411	0.06287
4.05746	0.06409
4.06079	0.06531
4.0641	0.0666
4.06742	0.06776
4.07077	0.069
4.07411	0.07032
4.07748	0.07152
4.08078	0.07282
4.08413	0.07428
4.0875	0.07557
4.09083	0.07685
4.09415	0.07819
4.09749	0.07957
4.10081	0.08092
4.10415	0.08222
4.10749	0.08369
4.11082	0.08503
4.11415	0.08647
4.11747	0.08834
4.12082	0.0895
4.12417	0.09097
4.1275	0.09261
4.13083	0.09428
4.13417	0.09601
4.13749	0.09812
4.14085	0.09971
4.14418	0.10144
4.1475	0.10335
4.15085	0.10538
4.15418	0.10757
4.15751	0.10981
4.16084	0.11205
4.16419	0.11437
4.16755	0.11684
4.17089	0.11931
4.17421	0.12188
4.17752	0.12469
4.18083	0.12745
4.18416	0.13031
4.18753	0.13356
4.19085	0.13691
4.19414	0.14096
4.19749	0.14481
4.20103	0.14859
4.20441	0.15236
4.20776	0.15662
4.2111	0.16004
4.21443	0.16377
4.21778	0.16769
4.22109	0.1715
4.22443	0.17496
4.22777	0.17902
4.2311	0.18305
4.23441	0.18688
4.23776	0.19062
4.24108	0.19443
4.24442	0.19838
4.24779	0.20203
4.25114	0.2059
4.25446	0.20961
4.25777	0.21323
4.26108	0.21688
4.26441	0.22052
4.26775	0.22431
4.27112	0.22793
4.27444	0.23194
4.27776	0.23481
4.28112	0.23811
4.28445	0.24149
4.28778	0.24532
4.29113	0.24871
4.29448	0.25186
4.29779	0.25501
4.30113	0.25842
4.30446	0.26204
4.30778	0.2657
4.31113	0.2696
4.31445	0.27335
4.3178	0.27732
4.32113	0.28146
4.32444	0.2856
4.3278	0.28953
4.33112	0.29392
4.33449	0.29845
4.33779	0.30237
4.34112	0.30635
4.34445	0.31046
4.34781	0.31481
4.35112	0.319
4.35445	0.32379
4.35779	0.32777
4.36111	0.33204
4.36442	0.33655
4.36779	0.34106
4.37111	0.34561
4.37445	0.3505
4.37781	0.35503
4.38113	0.3596
4.38449	0.36432
4.38782	0.36883
4.39116	0.37286
4.39448	0.37652
4.39782	0.38
4.40113	0.38346
4.40444	0.38719
4.40783	0.39093
4.41114	0.39454
4.41449	0.39785
4.4178	0.4016
4.42116	0.40525
4.42448	0.40864
4.42782	0.41197
4.43115	0.41476
4.43447	0.41767
4.43785	0.42185
4.44115	0.42476
4.44449	0.42838
4.44783	0.43243
4.45116	0.43636
4.45448	0.44042
4.45778	0.44453
4.46114	0.44902
4.4645	0.4531
4.46781	0.45672
4.47116	0.46072
4.4745	0.46499
4.47781	0.46937
4.48115	0.47415
4.48449	0.47915
4.48784	0.48414
4.49118	0.48922
4.49445	0.49388
4.49781	0.49858
4.50115	0.50357
4.50451	0.50936
4.50785	0.5156
4.51117	0.52202
4.5145	0.52816
4.51785	0.53483
4.52118	0.54036
4.52453	0.54672
4.52786	0.55337
4.53116	0.56051
4.53448	0.56768
4.53783	0.57495
4.54115	0.5821
4.5445	0.58968
4.54787	0.59751
4.55117	0.6049
4.55449	0.61235
4.55787	0.61987
4.5612	0.62758
4.56454	0.6356
4.56786	0.64365
4.57119	0.65166
4.57452	0.65961
4.57785	0.66792
4.58119	0.6764
4.5845	0.68506
4.58784	0.69361
4.5912	0.7022
4.59455	0.71049
4.5979	0.71932
4.60122	0.72722
4.60456	0.73558
4.60788	0.74389
4.61122	0.75182
4.61456	0.76035
4.61787	0.76868
4.62121	0.77698
4.62456	0.7845
4.62788	0.79236
4.63121	0.80103
4.63454	0.80963
4.63787	0.81816
4.64122	0.82566
4.64454	0.83281
4.64787	0.84037
4.6512	0.84821
4.65454	0.85583
4.65789	0.86332
4.66123	0.86962
4.66455	0.87605
4.66788	0.88245
4.6712	0.88861
4.67455	0.89538
4.67789	0.90058
4.68121	0.90618
4.68455	0.91132
4.68788	0.91636
4.69119	0.92171
4.69453	0.9268
4.69788	0.93222
4.70123	0.93814
4.70454	0.94402
4.70787	0.94904
4.71121	0.95408
4.71454	0.95865
4.71789	0.96345
4.72124	0.96821
4.72457	0.97228
4.72791	0.9765
4.73124	0.98057
4.73456	0.98395
4.7379	0.98647
4.74126	0.98891
4.74458	0.99145
4.74789	0.99508
4.75122	0.99848
4.75456	1.0003
4.75792	1.00286
4.76127	1.00652
4.7646	1.00994
4.76792	1.01353
4.77127	1.01716
4.7746	1.01972
4.77792	1.02214
4.78123	1.02334
4.78457	1.02438
4.78791	1.02576
4.79126	1.02774
4.79458	1.02917
4.79793	1.02976
4.80127	1.03033
4.8046	1.03144
4.80792	1.03221
4.81125	1.03364
4.81458	1.03495
4.81793	1.03672
4.82127	1.03797
4.82461	1.03854
4.82796	1.03993
4.83127	1.0391
4.83462	1.03932
4.83797	1.04047
4.84128	1.0421
4.84461	1.04269
4.84796	1.04286
4.85127	1.04267
4.85463	1.0427
4.85798	1.04392
4.86128	1.04554
4.86463	1.04588
4.86797	1.04557
4.87127	1.04542
4.87461	1.04546
4.87795	1.04556
4.88127	1.04568
4.8846	1.04692
4.88794	1.0484
4.89129	1.05006
4.89463	1.05109
4.89795	1.05224
4.90128	1.06382
4.90459	1.06507
4.90795	1.06498
4.9113	1.06563
4.91464	1.06665
4.91799	1.06743
4.92131	1.06826
4.92462	1.0689
4.92793	1.07014
4.9313	1.07244
4.93463	1.08426
4.93796	1.09784
4.9413	1.10018
4.94467	1.10287
4.94796	1.10532
4.95132	1.10781
4.95468	1.11046
4.95801	1.11293
4.96132	1.11566
4.96466	1.11932
4.96799	1.12375
4.97134	1.13466
4.97467	1.14394
4.97799	1.15832
4.98133	1.16244
4.98468	1.16481
4.98803	1.1668
4.99134	1.16999
4.9947	1.17512
4.99802	1.18024
5.00134	1.18543
5.00468	1.19011
5.00798	1.1953
5.01132	1.21525
5.01467	1.22133
5.01803	1.2378
5.02134	1.24448
5.02471	1.2514
5.02803	1.26758
5.03137	1.27339
5.03472	1.27847
5.03803	1.28334
5.04136	1.28932
5.04469	1.29641
5.04802	1.30874
5.05136	1.3171
5.05466	1.32534
5.05798	1.33398
5.06135	1.35416
5.06469	1.3738
5.06803	1.38549
5.07137	1.40591
5.07469	1.42507
5.07803	1.44576
5.08137	1.46665
5.08469	1.48668
5.08801	1.50723
5.09134	1.52205
5.09468	1.54419
5.09799	1.56655
5.10136	1.57896
5.10469	1.59209
5.10805	1.60627
5.11139	1.62913
5.11472	1.63119
5.11806	1.64429
5.12136	1.66709
5.1247	1.68085
5.12804	1.68113
5.13139	1.70674
5.13471	1.72375
5.13805	1.73261
5.14138	1.75872
5.14472	1.77426
5.14805	1.7899
5.15139	1.80639
5.15474	1.81226
5.15805	1.83813
5.16139	1.8565
5.16473	1.87286
5.16807	1.89029
5.17141	1.90958
5.17472	1.92293
5.17807	1.94128
5.18141	1.96703
5.18471	1.98093
5.18807	1.99136
5.19141	2.0125
5.19474	2.02383
5.19807	2.04575
5.2014	2.06807
5.20472	2.0804
5.20808	2.09401
5.21142	2.11018
5.21472	2.13043
5.21806	2.14068
5.22141	2.15399
5.22474	2.17281
5.22806	2.18597
5.2314	2.20387
5.23473	2.22201
5.23806	2.24936
5.24139	2.25778
5.24474	2.27829
5.24804	2.2985
5.25141	2.33118
5.25476	2.36498
5.25808	2.39848
5.26141	2.43301
5.26474	2.46715
5.26809	2.50011
5.27145	2.53543
5.27477	2.57251
5.27809	2.60921
5.28143	2.64615
5.28477	2.684
5.2881	2.72421
5.29142	2.76437
5.29477	2.80645
5.29808	2.8516
5.30142	2.89839
5.30476	2.94763
5.30812	2.99782
5.31145	3.05097
5.31477	3.10589
5.31813	3.16194
5.32146	3.21692
5.32478	3.27327
5.32814	3.33421
5.33146	3.39699
5.33477	3.46081
5.33813	3.52906
5.34145	3.602
5.3448	3.67696
5.34813	3.75439
5.35148	3.83377
5.35478	3.9143
5.35814	3.9991
5.36149	4.09014
5.36481	4.18414
5.36816	4.28635
5.37148	4.38659
5.37482	4.49397
5.37815	4.60711
5.38147	4.72187
5.38481	4.84097
5.38814	4.96418
5.39146	5.09295
5.39476	5.22532
5.3981	5.36497
5.40147	5.50849
5.40481	5.65736
5.40814	5.81494
5.41149	5.97835
5.41483	6.14805
5.41816	6.32415
5.42151	6.50481
5.42485	6.68914
5.42816	6.88255
5.4315	7.09001
5.43481	7.30506
5.43814	7.52845
5.44146	7.75602
5.44482	7.99279
5.44817	8.24109
5.4515	8.49425
5.45484	8.74953
5.45817	9.0116
5.4615	9.28377
5.46486	9.55919
5.46822	9.83135
5.47154	10.1106
5.47489	10.4229
5.4782	10.7316
5.48152	11.0441
5.48488	11.3625
5.48821	11.6827
5.49154	12.0084
5.49487	12.34
5.49822	12.6786
5.50155	13.0266
5.5049	13.3749
5.50822	13.7108
5.51153	14.062
5.51488	14.4273
5.51819	14.7926
5.52157	15.1566
5.52489	15.517
5.52821	15.8796
5.53157	16.2521
5.53491	16.6315
5.53826	17.0301
5.54156	17.4256
5.54492	17.8102
5.54824	18.2023
5.55156	18.6051
5.5549	19.0127
5.55821	19.4251
5.56155	19.8326
5.56488	20.2281
5.56821	20.6277
5.57158	21.0294
5.5749	21.417
5.57823	21.8034
5.58158	22.1948
5.5849	22.5797
5.58819	22.9715
5.59156	23.3619
5.59489	23.7428
5.59823	24.1294
5.60155	24.5074
5.60489	24.8889
5.60822	25.2484
5.61158	25.5933
5.61492	25.9515
5.61824	26.3497
5.62159	26.7756
5.62492	27.1934
5.62823	27.6012
5.63156	28.0078
5.63489	28.4036
5.63826	28.7983
5.64156	29.1643
5.6449	29.4817
5.64824	29.781
5.65155	30.0749
5.65491	30.3546
5.65828	30.6357
5.66161	30.8966
5.66491	31.1159
5.66821	31.3084
5.67157	31.4877
5.6749	31.6641
5.67827	31.8042
5.68159	31.9283
5.6849	32.0508
5.68824	32.1994
5.69157	32.3427
5.69491	32.4582
5.69825	32.5868
5.7016	32.7026
5.70492	32.8137
5.70824	32.8997
5.71157	33.0029
5.71495	33.0946
5.7183	33.1737
5.72161	33.2233
5.72494	33.2702
5.72822	33.3015
5.73158	33.3719
5.73494	33.4321
5.73825	33.4897
5.74159	33.5426
5.74492	33.5995
5.74824	33.7273
5.75156	33.8865
5.75492	34.0301
5.75824	34.1239
5.76155	34.1978
5.76491	34.3014
5.76827	34.3922
5.77158	34.4862
5.77494	34.5461
5.77825	34.5757
5.7816	34.6226
5.78495	34.6972
5.78826	34.7525
5.79162	34.7951
5.79496	34.8679
5.79828	34.9209
5.80162	34.9598
5.80495	35.013
5.80828	35.1182
5.81163	35.263
5.81498	35.4
5.81828	35.5193
5.8216	35.6308
5.82492	35.758
5.82828	35.8544
5.83162	35.9375
5.83497	36.02
5.8383	36.1474
5.84162	36.2921
5.84495	36.3927
5.84829	36.4977
5.85163	36.6074
5.85498	36.6882
5.85829	36.8005
5.86162	36.9535
5.86497	37.0686
5.86827	37.1215
5.87163	37.1971
5.87498	37.3135
5.8783	37.4492
5.88164	37.5764
5.88497	37.6645
5.88831	37.7481
5.89164	37.849
5.89499	37.9139
5.89829	37.9808
5.9016	38.0427
5.90495	38.0323
5.90825	37.9814
5.91162	37.9572
5.91496	37.9288
5.91828	37.8975
5.92161	37.8704
5.92493	37.8225
5.92828	37.794
5.93162	37.8104
5.93496	37.8401
5.93829	37.8481
5.94164	37.8075
5.94497	37.7322
5.94831	37.6844
5.95165	37.6438
5.95497	37.6227
5.95832	37.539
5.96162	37.3748
5.96496	37.2009
5.9683	37.0724
5.97165	36.9387
5.97498	36.7751
5.97834	36.5974
5.98165	36.4375
5.98497	36.3043
5.98832	36.1857
5.99165	36.036
5.99498	35.8568
5.99832	35.6712
6.00167	35.5177

[truncated: 34 more sheets: Figure 3b, Figure 4a, Figure 4b, Figure 4c, Figure 4d, Figure 4e, Figure 4f, Figure 5a, Figure 5b, Figure 5c, Figure 5d, Figure 5e, Figure 6a, Figure 6b, Figure 6c, Figure 6d, Figure 6e, Figure 6f, Fig. S1, Fig.S2 …]
